# Supplementary material for: Gene expression profiling reveals aryl hydrocarbon receptor as a possible target for photobiomodulation when using blue light
Source: Sci Rep. 2016 Sep 27;6:33847. doi: 10.1038/srep33847 (PMC5037386; doi:10.1038/srep33847)
Supplement: Supplementary Table S1 [file srep33847-s2.xls]

## Sheet: siglist_all_timepoints
Gene expression profiling reveals aryl hydrocarbon receptor as a possible target for photobiomodulation when using blue light
Anja Becker1, Anna Klapczynski1, Natalia Kuch1, Fabiola Arpino1, Katja Simon-Keller1, Carolina De La Torre1, Carsten Sticht1, Frank A. van Abeelen2, Gerrit Oversluizen2, Norbert Gretz1
1Medical Research Centre, University of Heidelberg, D-68167 Mannheim, Germany
2Philips Group Innovation, Research, High Tech Campus 34, 7.031, 5656 AE Eindhoven, The Netherlands
Probe Set ID	GeneSymbol	log2-fold-change 1h	p-value 1h	adjusted p-value 1h	log2-fold-change 3h	p-value 3h	adjusted p-value 3h	log2-fold-change 24h	p-value 24h	adjusted p-value 24h
100033431_at	SNORD116-20	0.23263	0.000672574	0.0273303	0.0536386	0.463781	0.694353	0.190267	0.0288848	0.140135
100033439_at	SNORD116-27	0.465441	0.000836117	0.0297296	-0.114855	0.394482	0.6405	0.135959	0.141576	0.345492
100033806_at	SNORD115-32	-0.0708098	0.655937	0.817377	0.0384476	0.00057331	0.0208263	0.00193504	0.935251	0.970121
100036564_at	SNORD115-27	0.0461516	0.164962	0.400199	0.0579789	0.00139723	0.0318504	-0.0209057	0.302159	0.53316
100048912_at	CDKN2B-AS1	-0.2821	1.69928e-05	0.0079592	0.018844	0.552239	0.757209	-0.0634585	0.000372263	0.0135817
10007_at	GNPDA1	0.128056	0.0129541	0.115167	-0.0801143	0.442207	0.678186	0.37793	0.00414353	0.0466888
1000_at	CDH2	-0.203559	0.118089	0.339267	0.0851056	0.00221566	0.0407435	-0.121094	0.0543101	0.200187
100101266_at	HAVCR1P1	0.396059	0.00663292	0.0803389	0.0531684	0.026008	0.150787	-0.0579427	0.00142381	0.0266075
100113403_at	LINC00577	-0.0779803	0.286983	0.534122	0.0152633	0.583104	0.777476	0.108344	1.21239e-05	0.00258501
100124533_at	SCARNA27	0.183105	0.103021	0.318003	-0.240271	0.00507292	0.0631207	-0.186451	0.000637698	0.0177415
100124534_at	SNORA84	0.0591363	0.238811	0.485744	-0.0389902	0.0497567	0.210689	-0.233145	1.61447e-05	0.00287919
100126296_at	MIR298	0.0626808	0.638434	0.806161	0.0848705	0.00017266	0.0124379	-0.134205	0.159729	0.370573
100126304_at	MIR891B	-0.0255263	0.540462	0.740344	-0.0401476	0.00068943	0.0224047	0.0433666	0.000488224	0.0154613
100126306_at	MIR888	-0.179787	1.08177e-05	0.0072312	0.0082827	0.860177	0.937102	0.0328414	0.220937	0.446988
100126310_at	MIR876	-0.138075	0.00185438	0.0420423	-0.0348669	0.122872	0.344049	-0.00774016	0.67841	0.828646
100126315_at	MIR665	-0.260543	0.00102889	0.0319594	-0.0253002	0.483363	0.70996	0.0551396	0.594503	0.774131
100126327_at	MIR938	-0.541233	7.95214e-06	0.00676966	-0.219528	0.145368	0.378341	0.0291341	0.878623	0.942178
100126332_at	MIR943	0.0350658	0.512916	0.720647	0.0430411	0.191129	0.436935	-0.142542	1.8617e-06	0.00133731
100126343_at	MIR874	0.23669	0.00312083	0.0545732	0.0940394	0.000246694	0.0143567	-0.00412326	0.774983	0.886858
100126347_at	MIR887	-0.0477702	0.64389	0.809749	0.104999	0.00277104	0.0456882	0.00390625	0.903435	0.954206
100126348_at	MIR760	-0.0827004	0.430703	0.658109	0.046658	0.0630616	0.239218	-0.0822302	0.00432376	0.0477409
100126356_at	MIR365B	-0.710576	0.0270619	0.165294	0.0379413	0.286529	0.541841	-0.329735	0.00341097	0.0419335
100126780_at	SNAR-G1	0.207067	0.198465	0.443098	0.105505	0.368507	0.618169	-0.095468	0.00164135	0.0284282
100126791_at	EGOT	0.110948	0.192601	0.435905	-0.0238173	0.148874	0.383211	-0.034451	0.00154607	0.0275362
100127889_at	C10orf131	0.0624819	0.0651672	0.252828	0.0623372	0.0224282	0.139939	0.0530418	0.00313125	0.0400712
100128025_at	WWTR1-AS1	0.311279	0.00183936	0.0420423	-0.056713	0.479118	0.706958	0.116121	0.0119291	0.0852705
100128398_at	LOC100128398	0.343714	0.218237	0.463994	0.159361	0.189207	0.434429	0.130353	0.00090876	0.0210769
100128653_at	LOC100128653	-0.110442	0.482194	0.696925	-0.234393	5.51683e-05	0.00760977	-0.0237269	0.0694011	0.230348
100128731_at	OST4	0.130353	0.0209778	0.146263	-0.025463	0.504753	0.72435	0.102865	0.000391023	0.0138159
100128822_at	LINC01003	-0.0277597	0.714778	0.853091	0.0813983	0.0209073	0.134616	0.142813	0.000121761	0.00767466
100128881_at	VPS9D1-AS1	-0.202185	0.000777452	0.0286142	-0.143609	0.0261541	0.151313	-0.0447953	0.373025	0.598277
100129034_at	LOC100129034	-0.13189	0.0281925	0.167456	-0.0379051	0.0985114	0.306052	0.0532407	0.00231796	0.0338631
100129055_at	LOC100129055	-0.00368924	0.940339	0.973454	-0.0467846	0.000393846	0.017457	-0.016692	0.452671	0.665288
100129215_at	LOC100129215	-0.245877	0.100814	0.314191	0.0594437	0.134418	0.360767	0.129612	0.00429433	0.0475858
100129424_at	RPL19P12	0.422472	0.000310659	0.019354	-0.078776	0.249419	0.503535	0.153447	0.49191	0.697148
100129480_at	MKRN2OS	0.062491	0.163478	0.398652	0.092249	0.00112496	0.0281047	-0.0453378	0.371484	0.597449
100129503_at	PP13	0.000904225	0.99465	0.997839	0.144278	0.00322133	0.049548	0.0521195	0.413447	0.633686
100129534_at	LOC100129534	-0.231264	0.00363974	0.0590306	-0.21394	5.41926e-07	0.00173972	-0.0538194	0.469732	0.679886
100129845_at	PCOLCE-AS1	-0.0235822	0.864737	0.935956	0.139341	0.0301646	0.162718	0.0476707	0.00166974	0.0286989
100129858_at	SCOC-AS1	-0.166576	0.000515961	0.0250392	-0.010923	0.421079	0.661535	0.00752315	0.868298	0.936451
100129940_at	LOC100129940	0.106879	0.382333	0.618945	0.08818	0.00013723	0.0111648	0.0137985	0.849574	0.926642
100130093_at	LOC100130093	0.379593	0.00936047	0.0972742	0.192817	0.000979031	0.0263773	-0.0998445	0.168673	0.382604
100130155_at	MIR124-2HG	0.0418475	0.511291	0.719667	-0.0069987	0.813271	0.914366	-0.0600405	0.00361659	0.0434852
100130197_at	EFCAB14-AS1	-0.00979275	0.910867	0.959516	0.0268012	0.0528738	0.217411	-0.0531684	0.000106305	0.00716414
100130238_at	LOC100130238	0.193206	0.0759671	0.272016	0.0720124	0.00706452	0.0757632	0.164298	0.000474466	0.0151811
100130275_at	TFAP2A-AS1	0.0901874	0.152917	0.385378	0.0577799	0.256066	0.510782	0.0723922	0.00298739	0.0391559
100130348_at	TMEM262	0.244159	0.000788263	0.0288404	0.0114475	0.443516	0.678973	0.031033	0.312609	0.544199
100130370_at	LOC100130370	0.127658	0.00139779	0.0368325	0.059281	0.261584	0.51689	-0.0156069	0.620059	0.792026
100130452_at	LOC100130452	-0.0120081	0.619878	0.793882	0.0241609	0.0276904	0.155369	-0.0620298	0.00266327	0.0365658
100130855_at	USP3-AS1	0.412109	0.000196734	0.0166069	-0.0954138	0.047114	0.205051	-0.082194	0.211295	0.434881
100130894_at	VAC14-AS1	-0.135308	0.220741	0.467382	-0.0658637	0.00066206	0.0218747	0.0691732	0.470987	0.681064
100130933_at	SMIM6	-0.0484664	0.689335	0.838629	0.10451	0.00188361	0.0373497	0.0423539	0.440757	0.656623
100130987_at	LOC100130987	0.169886	0.00143186	0.0372781	-0.0758283	0.0150186	0.112611	-0.00144676	0.981213	0.992003
100131089_at	SRP14-AS1	0.362901	0.0403027	0.199937	-0.0181568	0.338878	0.591856	0.150553	0.000495595	0.0155553
100131211_at	NEMP2	-0.0287363	0.745296	0.870366	-0.0690104	0.293906	0.548783	0.106445	0.00174732	0.0294992
100131234_at	MIR181A1HG	0.103154	0.596241	0.778237	0.791016	0.00144767	0.0324647	0.289207	0.0925997	0.269991
100131289_at	LOC100131289	-0.211679	0.338346	0.583741	-0.0489005	0.479059	0.706956	-0.258952	0.00180555	0.0300205
100131434_at	LINC00893	-0.300673	0.192546	0.435904	-0.0766421	0.171447	0.41273	0.286929	0.00134206	0.0260338
100131439_at	CD300LD	0.0808829	0.00100734	0.031926	-0.0581778	0.163843	0.402696	-0.0726454	0.182005	0.400099
100131564_at	LOC100131564	-0.338849	0.0154414	0.125961	-0.294271	0.00121807	0.0293786	-0.0781793	0.459925	0.671899
100131726_at	FAM83A-AS1	-0.018826	0.83881	0.921202	0.00840929	0.811215	0.913357	0.0711986	0.00289266	0.0384169
100132074_at	FOXO6	-0.116898	0.0138792	0.119026	0.212113	0.0205828	0.133579	-0.242169	0.000798087	0.0199672
100132077_at	LOC100132077	0.376447	0.0132715	0.116585	-0.122305	0.000429585	0.0181024	-0.194589	0.135168	0.336717
100132078_at	LOC100132078	0.104085	0.000158793	0.0152049	0.0231843	0.123262	0.344626	0.0243779	0.0138838	0.092682
100132111_at	LOC100132111	-0.267289	0.145427	0.37607	-0.0135995	0.644133	0.815923	0.120877	2.85035e-06	0.00158548
100132215_at	LOC100132215	0.134711	0.000651337	0.0269841	0.124259	0.0900619	0.291444	-0.00365307	0.965016	0.984846
100132356_at	LOC100132356	0.142325	0.407009	0.639777	0.082628	0.382928	0.631018	0.098452	0.00153633	0.0274911
100132386_at	KRTAP4-9	0.144396	0.00219231	0.0457186	0.0343786	0.076471	0.266163	-0.000506366	0.98262	0.992451
100132774_at	KDM4A-AS1	0.0117911	0.949164	0.977298	-0.214048	0.000248649	0.0143567	0.182165	0.000174347	0.00941511
100132813_at	LOC100132813	-0.105613	0.18806	0.430382	0.167788	0.11629	0.333317	-0.144278	0.00153986	0.0275183
100132831_at	LOC100132831	-0.0212131	0.783515	0.892371	0.0719039	0.000428953	0.0181024	0.0482494	0.154903	0.364081
100132891_at	MSC-AS1	0.167444	0.0444529	0.20986	-0.10026	0.268577	0.524121	0.077275	0.000301977	0.0121417
100133308_at	RSU1P2	0.156539	0.279546	0.527143	-0.103118	5.17794e-05	0.00736011	-0.0180664	0.0712202	0.23365
100133311_at	HOXA-AS3	-0.153628	0.00148287	0.0378882	-0.0873843	0.332745	0.586877	0.241265	0.0184495	0.109017
100133461_at	LOC100133461	-0.0904586	0.257105	0.505042	0.148908	0.12965	0.353958	0.0688657	0.000721067	0.0189725
100133669_at	LOC100133669	0.120063	0.00240276	0.0476564	0.0358615	0.49659	0.719139	-0.0156069	0.903455	0.954206
100133985_at	LOC100133985	0.193703	0.00242315	0.0476886	0.112431	0.00266251	0.0448383	0.0177228	0.567344	0.754356
100134368_at	LOC100134368	0.0945457	0.334851	0.579826	0.161567	0.00177432	0.0360082	-0.132939	0.307753	0.539168
100141515_at	C17orf99	0.108941	0.165395	0.40077	0.0198387	0.379905	0.628045	-0.107603	5.05142e-06	0.00186473
100144596_at	LINC00029	0.563838	0.000182578	0.0160701	-0.023112	0.414426	0.656588	0.0283926	0.00657608	0.0610763
100144597_at	LINC01056	0.202799	0.00102987	0.0319594	0.0697519	0.458102	0.689774	-0.0715784	0.218733	0.444169
100144602_at	EPHA5-AS1	-0.34252	0.000300749	0.019021	-0.0964446	0.0786346	0.270925	-0.0367477	0.346495	0.575623
100169752_at	TEX36-AS1	-0.132369	0.309052	0.555104	0.0725369	8.30161e-05	0.00885016	0.00224248	0.95919	0.98198
100187716_at	MIR1224	0.0910192	0.771432	0.886115	-0.0776367	0.394762	0.640701	-0.335757	0.00112316	0.0234048
100188954_at	DNMBP-AS1	-0.0713252	0.141002	0.37006	-0.033818	0.0164983	0.118654	0.177734	7.62921e-05	0.00604466
10018_at	BCL2L11	-0.273022	0.00221506	0.0459012	-0.173629	0.000391456	0.017457	-0.136158	0.00316389	0.0402533
100192378_at	ZFHX4-AS1	0.184688	1.90955e-05	0.00817455	0.0730433	0.054928	0.221749	0.0490632	0.0107766	0.0806699
100192386_at	FLJ16779	-0.195448	0.000141086	0.0141475	-0.0429326	0.623477	0.802499	0.0527886	0.109346	0.297129
100192426_at	LOC100192426	0.165129	0.00229051	0.0465498	-0.0753762	0.250771	0.505074	-0.0624819	0.220168	0.446235
10020_at	GNE	-0.0594799	0.546317	0.743808	-0.0412688	0.551303	0.756479	-0.114565	0.00397893	0.0455497
100216546_at	LINC01004	-0.143736	0.131163	0.357313	-0.198568	0.000237435	0.0142784	0.0436198	0.163847	0.37662
10021_at	HCN4	-0.30353	5.26563e-06	0.00620166	0.00528067	0.962539	0.983439	0.0709816	0.0647082	0.221574
10024_at	TROAP	0.205874	0.00764971	0.0868688	0.0715422	0.000620415	0.021403	-0.0493707	0.271936	0.502304
100270804_at	LOC100270804	0.136366	0.00265734	0.0499132	-0.00352648	0.918688	0.964354	0.102611	0.0306589	0.144794
100286844_at	BCDIN3D-AS1	0.304082	0.000640062	0.0266959	0.0610713	0.440863	0.677202	0.041522	0.478406	0.686375
100287226_at	ZNF729	0.097177	0.000487183	0.0245554	-0.0179941	0.164443	0.403464	-0.00817419	0.510784	0.712165
100287314_at	LINC00941	0.293041	0.00254945	0.0487669	0.0694083	0.248086	0.501915	0.595468	9.91269e-05	0.00691771
100287482_at	SMKR1	0.022895	0.324462	0.570113	-0.180302	1.72081e-05	0.00500717	0.0386646	0.540128	0.734971
100288687_at	DUX4	0.114032	0.0263046	0.163205	-0.105197	0.304956	0.559642	0.136737	0.00418111	0.046858
100288730_at	PAN3-AS1	0.183558	0.00978655	0.0994048	-0.0974754	0.160528	0.398629	0.0912363	0.0041674	0.0468085
100288778_at	LOC100288778	0.413466	0.0317124	0.177213	-0.0261863	0.284224	0.539861	0.0960286	0.00285779	0.0380623
100288842_at	LOC100288842	0.211824	0.179424	0.418946	-0.0847439	0.00144905	0.0324647	0.311885	0.00278247	0.0374251
100289017_at	MOXD2P	0.149622	0.145649	0.376087	0.0743996	0.000384682	0.0173303	0.0504919	0.187919	0.407916
100289211_at	LINC00624	0.0459889	0.575304	0.763747	0.0428964	0.0027796	0.0457404	-0.0412869	0.0341576	0.153827
100289495_at	LOC100289495	0.0501845	0.0608158	0.244887	0.0295862	0.400136	0.645437	-0.162272	0.00130098	0.0254969
100289656_at	LOC100289656	0.12056	0.000154992	0.0149743	0.0642723	0.0421204	0.193385	-0.00526259	0.825338	0.914719
100293704_at	LOC100293704	-0.110135	0.0720147	0.265723	0.0706199	0.0360778	0.17875	-0.110225	3.31902e-06	0.00170322
1002_at	CDH4	-0.219311	0.00176369	0.0413473	-0.0786314	0.00319217	0.0493306	0.000904225	0.989631	0.996196
100302126_at	MIR1471	-0.0501935	0.749945	0.872916	-0.0589374	0.00165274	0.0349643	-0.0167824	0.73063	0.860713
100302137_at	MIR1914	0.176378	0.0167146	0.130699	-0.263057	1.31031e-05	0.00438325	-0.0353913	0.20988	0.433339
100302139_at	MIR1537	0.0283022	0.799764	0.900597	-0.0110858	0.622226	0.801733	0.0897895	0.000258739	0.0112678
100302153_at	MIR1298	0.0464952	0.304706	0.550336	0.015842	0.556065	0.759663	-0.0947085	5.60418e-05	0.00516858
100302155_at	MIR1256	-0.063151	0.615003	0.79144	0.0474175	0.164167	0.403116	0.146719	0.000593111	0.0170179
100302159_at	MIR548F3	-0.0334653	0.46513	0.684277	0.0289171	0.00324616	0.0497053	-0.0106879	0.472141	0.68148
100302175_at	MIR1207	-0.179823	0.103003	0.318003	-0.120244	0.00128613	0.0303521	0.0956489	0.0318928	0.14791
100302179_at	MIR1270	-0.00211589	0.93341	0.970368	-0.00900608	0.701703	0.850735	0.0530961	0.001597	0.0279897
100302195_at	MIR320C2	-0.0826461	0.000296275	0.019021	-0.0305809	0.00657607	0.0725277	-0.0304905	0.371154	0.597213
100302196_at	MIR1234	-0.16437	0.314283	0.560753	-0.169217	0.390296	0.63709	-0.583026	0.00427424	0.0475123
100302202_at	MIR1266	-0.211543	0.000670496	0.0273303	-0.111509	0.0751252	0.263519	0.0311596	0.0317301	0.147654
100302220_at	MIR1293	0.0127405	0.789414	0.895541	0.0346318	0.00242947	0.0427369	-0.111853	0.033985	0.153469
100302226_at	MIR1238	-0.0301649	0.622971	0.796058	0.453053	0.000728251	0.0228234	-0.119032	0.0200744	0.11364
100302232_at	MIR1226	0.261267	0.000618548	0.0265142	-0.165943	0.00473747	0.0608179	-0.118743	0.110332	0.298696
100302242_at	MIR1236	0.0917517	0.132159	0.358333	-0.0230758	0.440675	0.677096	-0.0845631	0.00440961	0.048295
100302254_at	MIR1282	-0.00670935	0.92919	0.968464	0.1082	0.000701486	0.022591	0.173503	0.000914935	0.0211034
100302261_at	MIR1910	-0.111798	0.12508	0.349688	0.123662	0.000242249	0.0143567	0.0696976	0.455379	0.667352
100302282_at	MIR103B2	0.241084	0.000162752	0.0153055	0.00802951	0.870831	0.942016	0.0345775	0.086844	0.2604
100302401_at	RASAL2-AS1	-0.127496	0.656283	0.817504	-0.0432943	0.292782	0.547717	0.0532407	0.000423563	0.0144696
100309464_at	OTX2-AS1	-0.165102	0.00133029	0.0360577	0.0244321	0.18715	0.431874	-0.101834	0.251755	0.481121
100313771_at	MIR548F2	-0.0539732	0.303486	0.549215	-0.00316479	0.91703	0.964037	0.084328	0.00130778	0.0255556
100313777_at	MIR670	-0.0475351	0.0787463	0.277401	0.050076	0.482524	0.709467	-0.07534	0.00312417	0.0400712
100313841_at	MIR548Q	0.130805	0.113309	0.332203	-0.0304724	0.00175124	0.0359746	-0.014124	0.127228	0.32456
100313886_at	MIR2116	-0.189435	0.0165546	0.129982	-0.247848	0.0233948	0.142624	0.117585	0.00257073	0.0359423
100313896_at	MIR320D1	0.336064	0.208568	0.452779	-0.0163665	0.850609	0.93249	0.239258	0.00139299	0.0264042
100329135_at	TRPC5OS	-0.0177228	0.639368	0.806571	0.0223886	0.304082	0.558882	-0.0715422	8.00345e-05	0.00606983
100337591_at	SNORA70F	-0.338343	0.0188353	0.138639	0.0117188	0.870103	0.941806	0.239764	0.00140532	0.026553
100379132_at	SNORA70G	-0.164623	0.644186	0.809965	-0.185511	0.000127519	0.0107082	-0.23584	0.0539588	0.199354
100379251_at	NPPA-AS1	-0.22951	0.10826	0.325188	-0.00504557	0.966772	0.984784	0.159795	0.00106118	0.0228524
100379345_at	MIR181A2HG	-0.154008	0.582661	0.768994	0.137352	0.0362815	0.179148	0.192437	0.00145875	0.0268848
100419583_at	LOC100419583	0.224157	0.438931	0.664279	-0.185077	0.000487096	0.0193097	0.00470197	0.936246	0.97042
100422875_at	MIR3192	-0.0652127	0.0533805	0.22973	0.0396593	0.699403	0.849368	0.100857	5.12517e-05	0.00500306
100422882_at	MIR3120	0.0545609	0.239431	0.486195	0.136429	0.000157062	0.0119517	-0.139667	0.00203163	0.0316226
100422891_at	MIR4327	0.0573821	0.58592	0.771439	0.0477069	0.0143765	0.110309	-0.0446506	0.00194631	0.0308303
100422896_at	MIR3140	-0.0205892	0.764501	0.881709	-0.0605469	0.00124979	0.029857	-0.00311053	0.795213	0.897672
100422902_at	MIR3116-1	0.529631	0.000139721	0.0141475	0.0484122	0.600062	0.788095	-0.14162	0.23691	0.465175
100422904_at	MIR3193	-0.015191	0.882058	0.945724	-0.293764	0.000978731	0.0263773	-0.212095	0.000451824	0.0147111
100422905_at	MIR4311	0.442835	0.000922942	0.0307589	0.150174	0.280741	0.536888	-0.046441	0.759296	0.877773
100422929_at	MIR4261	0.150373	0.140855	0.369985	-0.00260417	0.786443	0.900139	-0.159125	0.00215664	0.0326252
100422937_at	MIR4275	0.27946	0.000338201	0.0201565	0.00799335	0.640545	0.813639	-0.00737847	0.77257	0.885355
100422943_at	MIR3189	-0.233597	5.63041e-05	0.0106303	0.039388	0.117155	0.334751	-0.0018627	0.960647	0.98277
100422945_at	MIR4326	0.0676089	0.771607	0.886275	-0.318848	0.00105457	0.0274266	0.0397135	0.842583	0.922883
100422955_at	MIR4273	0.127053	0.0292668	0.170319	-0.0561704	0.000268376	0.0148828	0.051794	0.0128239	0.0886454
100422964_at	MIR3150A	-0.083695	0.516873	0.723557	0.440285	0.00142241	0.0322165	-0.018627	0.884484	0.94458
100422966_at	MIR4277	0.140553	0.139842	0.36834	-0.0101997	0.814873	0.914813	-0.211263	0.00387247	0.0449231
100422967_at	MIR3146	0.0203722	0.626118	0.798236	-0.0586661	0.00127395	0.0302095	0.00553385	0.7386	0.865071
100422971_at	MIR4312	0.457248	0.189575	0.431984	0.166034	8.5849e-05	0.00907395	0.00710721	0.935702	0.970138
100422976_at	MIR4256	0.264531	0.00121817	0.0342375	-0.00853588	0.783755	0.898795	0.0198025	0.640644	0.804194
100422983_at	MIR4314	0.212457	0.00039218	0.0223183	-0.199761	0.0913084	0.293213	-0.245967	0.00774591	0.0669642
100422986_at	MIR3125	0.108073	0.451327	0.674186	-0.291486	0.000897594	0.0254058	-0.0185004	0.841428	0.922403
100422988_at	MIR3156-1	0.0695258	0.00126517	0.03508	-0.0175781	0.0807516	0.274996	-0.0105613	0.29975	0.530461
100422991_at	MIR1260B	0.267795	1.42806e-06	0.00487014	-0.025897	0.560929	0.762739	-0.0464771	0.616165	0.789576
100422995_at	MIR3175	-0.0367658	0.40459	0.63803	0.0749783	0.458055	0.689774	-0.433015	0.000574877	0.0166777
100422999_at	MIR4278	0.0372902	0.656982	0.817643	-0.0413411	0.000404209	0.0175436	-0.0146665	0.219379	0.445
100423015_at	MIR4289	-0.230288	0.341983	0.586741	0.145725	0.000813153	0.0242762	-0.0683051	0.72958	0.860296
100423025_at	MIR3198-1	-0.149794	0.221685	0.468548	-0.363697	0.000503267	0.0195866	0.189978	0.122061	0.316849
100423027_at	MIR4266	-0.497812	0.00041158	0.0229585	0.0202365	0.269442	0.525063	-0.00945819	0.87351	0.939191
100423028_at	MIR4254	0.209111	0.341051	0.58625	0.162037	0.205014	0.452692	-0.14332	0.00223744	0.0331966
100423034_at	MIR3199-1	-0.150409	7.5579e-05	0.0115389	0.0100911	0.133298	0.359097	-0.0120985	0.366482	0.59344
100423042_at	MIR4276	-0.102268	0.0479705	0.218138	0.0577076	0.000209212	0.0136064	0.00426794	0.76761	0.88234
10044_at	SH2D3C	0.408818	0.00121276	0.0342188	-0.0724284	0.0135825	0.107001	0.191334	0.0012658	0.0251665
100462977_at	MTRNR2L1	0.069354	0.369642	0.608725	-0.0237811	0.193371	0.439582	0.0656286	0.000899152	0.0210769
100463487_at	MTRNR2L9	-0.0655292	0.383441	0.619563	-0.00302011	0.828636	0.921232	-0.0578523	0.00136009	0.0261631
100463488_at	MTRNR2L10	0.116744	0.103096	0.318097	-0.0271448	0.476483	0.70468	-0.132704	0.00396729	0.0455026
100499177_at	THAP9-AS1	-0.431858	0.00149016	0.0379961	-0.0706742	0.000683591	0.0223641	-0.0137804	0.658947	0.816607
100499194_at	LOC100499194	-0.257125	0.00039883	0.0225723	-0.00218822	0.802654	0.909018	-0.0169813	0.485216	0.691119
100499467_at	LINC00673	0.246817	0.00127149	0.0352159	0.37576	5.67594e-05	0.00771336	-0.0253906	0.632827	0.800026
100500807_at	MIR374C	0.120452	0.0358343	0.188357	-0.0269821	0.489649	0.714441	-0.0481952	0.00298534	0.0391498
100500818_at	MIR3945	0.0969057	0.128365	0.353821	0.0630606	0.000499424	0.0195757	0.000343605	0.967572	0.986095
100500821_at	MIR3910-1	0.0299841	0.46774	0.686564	0.0145761	0.43187	0.669767	-0.0313947	0.00294798	0.0388452
100500824_at	MIR3650	0.0818142	0.671206	0.827115	0.216942	4.1182e-05	0.00707329	-0.321398	0.00530317	0.0543117
100500826_at	MIR3909	0.0154261	0.712342	0.851836	0.0719763	8.66978e-05	0.00909897	-0.0338542	0.282906	0.513285
100500830_at	MIR550B2	-0.000696253	0.978865	0.991657	-0.0202727	0.496658	0.719153	-0.0694083	0.000792094	0.0199466
100500838_at	MIR3926-2	-0.0404279	0.76678	0.882903	-0.19873	0.000584267	0.0209863	-0.0183015	0.606461	0.782819
100500851_at	MIR3918	-0.0670573	0.499891	0.711227	0.111256	0.00167643	0.0351979	0.101309	0.0805953	0.249889
100500854_at	MIR3671	0.191759	0.112687	0.331401	0.011339	0.527461	0.739804	0.0755208	0.00130816	0.0255556
100500856_at	MIR548Z	0.0211046	0.18845	0.430651	0.0164026	0.23504	0.489002	0.0261502	0.00278108	0.0374251
100500866_at	MIR3941	-0.0850785	0.0381124	0.194438	-0.100622	0.000159243	0.0119973	-0.00904225	0.733784	0.862436
100500873_at	MIR3934	-0.228841	0.250949	0.498652	-0.251175	8.28438e-06	0.003998	-0.0803494	0.469852	0.67997
100500882_at	MIR3667	-0.00204355	0.987353	0.995037	0.177554	7.11795e-06	0.00387604	0.0188983	0.895609	0.95012
100500883_at	MIR550B1	0.309842	0.00127668	0.0352413	-0.0775463	0.216397	0.466563	0.143302	0.000969079	0.0216768
100500919_at	MIR548Y	0.13756	0.753101	0.875219	0.100007	0.355718	0.60684	0.505588	0.000224367	0.0105112
100505547_at	LINC01208	0.118245	0.0721169	0.265944	0.0103805	0.100393	0.308848	-0.103859	1.28294e-05	0.00264425
100505561_at	LINC00866	0.0757017	0.00188537	0.0423061	0.050727	0.0211157	0.135299	-0.0523727	0.0364057	0.159152
100505576_at	LINC00672	0.120298	0.135047	0.361797	-0.0707104	0.24667	0.500475	0.0384657	0.00214585	0.0325604
100505601_at	PARD3-AS1	-0.101047	0.193431	0.436821	0.0381944	0.00110726	0.0278595	-0.0259874	0.357015	0.584887
100505616_at	SNHG21	-0.00184462	0.991891	0.997031	-0.039804	0.283369	0.539287	0.221499	0.00177877	0.0296458
100505625_at	LOC100505625	-0.0686759	0.533163	0.734186	-0.145689	0.00183239	0.0367861	0.0564055	0.193413	0.414316
100505641_at	FGD5-AS1	-0.128092	0.000982998	0.0316653	-0.0188079	0.341009	0.594065	-0.0274161	0.188308	0.408473
100505648_at	RAD51-AS1	0.0310511	0.725062	0.858537	0.097168	0.00184677	0.0368952	0.0571651	0.244607	0.474124
100505683_at	LINC01431	-0.0789026	0.428528	0.6568	-0.125579	0.00236445	0.0419962	0.0478154	0.462776	0.674554
100505715_at	LOC100505715	-0.158583	0.00166329	0.0400955	0.087963	0.0451082	0.200226	0.0377423	0.102878	0.287349
100505758_at	PRMT5-AS1	0.015833	0.814168	0.907593	-0.0132921	0.529682	0.741494	0.0962818	0.00115156	0.0237742
100505767_at	SPDYE18	0.274577	0.103191	0.318332	0.0209057	0.907823	0.960154	0.353371	0.00339293	0.0417915
100505797_at	LOC100505797	-0.00614873	0.934465	0.970853	-0.0566225	0.243602	0.497793	0.154297	0.00409565	0.0463181
100505806_at	SNHG18	-0.169126	0.00224984	0.0461403	-0.355143	6.40876e-05	0.0080653	0.0341435	0.731689	0.861263
100505817_at	LOC100505817	0.0957483	0.0165692	0.130015	0.000253183	0.986037	0.993468	0.0660265	0.000771179	0.0197449
100505826_at	STK4-AS1	0.150255	0.000181101	0.0160544	0.0072338	0.473494	0.702388	0.119575	0.0242843	0.127521
100505869_at	CFAP58-AS1	0.0301288	0.825311	0.914084	0.0304905	0.223554	0.475014	-0.0451208	0.00200189	0.0314167
100505876_at	CEBPZOS	0.0595703	0.123209	0.346405	-0.0198929	0.509027	0.726892	0.091616	0.00185281	0.0302279
100505881_at	MAGI2-AS3	-0.0988046	0.158536	0.392517	0.0813079	0.00235171	0.0419465	-0.147117	0.215609	0.440424
100505912_at	LOC100505912	0.170012	0.000498369	0.0246251	-0.128237	0.0904499	0.292108	0.0320095	0.742449	0.867325
100505933_at	ADD3-AS1	-0.108905	0.418822	0.649074	-0.24434	0.197543	0.444294	-0.215296	0.000159697	0.00901776
100505994_at	LUCAT1	0.225089	0.27578	0.523756	0.160446	0.000125701	0.0107082	0.133174	0.00261192	0.0362314
100506049_at	LRRC72	-0.0744358	0.00203957	0.044211	0.00343605	0.645291	0.816617	-0.0461155	0.0603243	0.212536
100506071_at	LOC100506071	-0.388726	0.0163218	0.128973	-0.0919235	0.000183557	0.0127329	0.0501845	0.542498	0.736481
100506144_at	ZMYM6NB	-0.0276693	0.133114	0.359489	-0.139214	0.000110009	0.00989402	0.0706019	0.0677791	0.2277
100506159_at	LOC100506159	-0.296052	4.98163e-05	0.0102922	-0.043674	0.441062	0.677353	-0.000632957	0.989751	0.996276
100506211_at	MIR210HG	-0.0123879	0.55484	0.749538	-0.0521376	0.009344	0.0879395	0.297616	0.00204113	0.0317305
100506229_at	LINC01093	0.25274	0.000123973	0.0136643	-0.0986871	0.0618487	0.236943	-0.00795718	0.900594	0.952796
100506299_at	ID2-AS1	0.134775	0.000165067	0.0153482	-0.131981	0.0356483	0.177831	0.0317383	0.8267	0.915276
100506343_at	FAM212B-AS1	-0.202944	0.00236531	0.0474012	-0.140607	0.00994991	0.0908756	0.0690104	0.0188474	0.11028
100506385_at	LINC01426	-0.23131	0.000744265	0.0281626	-0.0483579	0.415451	0.657496	-0.014775	0.769413	0.883637
100506405_at	LOC100506405	-0.368264	0.000670947	0.0273303	0.0540003	0.574241	0.770839	-0.0574725	0.453314	0.665627
100506462_at	SRD5A3-AS1	0.19515	0.041511	0.203118	0.0614692	0.0923973	0.295444	-0.0591182	0.000237523	0.0108388
100506465_at	LINC01234	-0.427798	0.000893537	0.0303942	0.0497866	0.334143	0.58834	0.0840386	3.57715e-05	0.00423319
100506472_at	LOC100506472	0.204897	0.00209953	0.04492	-0.137514	0.000573667	0.0208263	-0.0998445	0.0699063	0.231427
100506489_at	LOC100506489	0.124385	0.000910171	0.0306221	0.0154261	0.395802	0.64183	0.0151548	0.557472	0.747072
100506504_at	LOC100506504	0.24745	0.120451	0.342507	0.249873	0.00230323	0.0415548	-0.23839	0.0176898	0.106401
100506660_at	DDX11-AS1	0.00461154	0.948681	0.977167	0.119538	0.114434	0.330217	-0.252405	0.000114057	0.00745933
100506680_at	SACS-AS1	0.0195403	0.890177	0.949858	0.0840567	0.000260608	0.0146159	-0.120714	0.0158773	0.100192
100506682_at	LOC100506682	0.215531	0.00244333	0.047847	-0.0031467	0.848473	0.931195	0.0144857	0.226691	0.453296
100506730_at	LOC100506730	-0.0855939	0.451988	0.67445	-0.0566768	0.531905	0.743156	-0.21951	7.06788e-05	0.005827
100506733_at	FAM170B-AS1	-0.250226	3.15932e-05	0.0101059	-0.02398	0.39658	0.642429	-0.0258608	0.411955	0.632779
100506736_at	SLFN12L	0.329029	0.0008286	0.0296153	-0.00611256	0.938941	0.973662	0.029966	0.0611055	0.214025
100506755_at	MIR497HG	0.122477	5.28487e-05	0.0102922	-0.0200919	0.285144	0.540501	0.0945276	0.15921	0.369914
100506787_at	LINC01543	0.10546	0.14944	0.380621	-0.0461878	0.236031	0.490155	-0.0668584	0.000185328	0.00969277
100506835_at	LINC00840	0.20714	0.000897402	0.0304464	0.073423	0.0387751	0.184676	0.00110315	0.981996	0.992258
100506840_at	IQCF4	0.0608724	0.00242745	0.0476886	-0.032751	0.359769	0.610692	0.0251194	0.40727	0.629072
100506860_at	LOC100506860	-0.346752	0.0366681	0.190497	0.148727	0.000296708	0.0152946	0.163411	0.00586381	0.0571433
100506874_at	LINC00933	0.472638	0.00115186	0.0335164	0.0520652	0.028656	0.158238	-0.0345052	0.489023	0.694516
100506907_at	CCDC37-AS1	-0.0483308	0.404415	0.638017	0.00388817	0.896182	0.954477	0.0643446	0.00361354	0.0434852
100506922_at	LOC100506922	-0.114484	0.000233944	0.0174474	-0.0552481	0.343454	0.596282	-0.0450846	0.285901	0.516559
100507057_at	MFI2-AS1	-0.0848163	0.376749	0.614125	0.0739475	0.386653	0.633779	0.126103	0.000873197	0.0209066
100507127_at	LINC00707	-0.0453921	0.260084	0.507949	-0.140336	0.064172	0.241552	0.183449	0.000479964	0.0152976
100507178_at	SLFNL1-AS1	-0.144676	0.223213	0.470145	-0.102159	0.339513	0.59247	0.0966254	0.00105971	0.0228524
100507195_at	LOC100507195	0.273248	0.0376999	0.19325	0.157823	0.001016	0.0269043	-0.0312138	0.297663	0.528212
100507203_at	SMLR1	-0.174271	0.16627	0.402068	0.135145	0.000911537	0.025581	0.0322446	0.385014	0.608859
100507217_at	LINC01578	-0.100152	0.0106163	0.103783	-0.10026	0.000865532	0.0249211	-0.0470197	0.11031	0.298696
100507254_at	LINC01013	-0.065068	0.689933	0.838861	0.00759549	0.888828	0.950776	-0.128834	0.0040224	0.0458673
100507290_at	ZNF865	-0.108995	0.000922485	0.0307589	-0.0889034	0.115686	0.33233	0.000976563	0.976218	0.989785
100507297_at	TMEM44-AS1	0.101888	0.334456	0.579621	0.0410156	0.541315	0.749669	-0.168855	0.00174616	0.0294992
100507316_at	MINCR	0.251013	0.329278	0.574964	-0.248029	0.00087089	0.0249435	0.0433124	0.515721	0.715737
100507346_at	LOC100507346	0.223371	0.00238189	0.0474668	-0.0101816	0.918645	0.964354	0.144278	0.000688041	0.0185172
100507377_at	LOC100507377	-0.0788484	0.501877	0.712853	-0.0756474	0.0631895	0.239556	-0.0493345	0.000155795	0.00891962
100507419_at	MMP25-AS1	-0.0468569	0.0390798	0.196683	-0.0162941	0.705469	0.853179	-0.190375	0.000278077	0.0116373
100507420_at	LINC01605	-0.0198568	0.650232	0.813771	-0.0845269	0.000175996	0.0124379	0.129268	0.0120916	0.0856873
100507459_at	NRSN2-AS1	-0.0699508	0.252896	0.500839	-0.271304	0.00075942	0.0232792	0.0501845	0.431337	0.648921
100507487_at	LOC100507487	0.0905762	0.209771	0.454155	0.0150463	0.606423	0.791368	0.0613064	0.000164791	0.00915904
100507495_at	SDCBP2-AS1	0.0475984	0.687306	0.837726	0.0323893	0.488725	0.713808	-0.227666	0.00425224	0.0473529
100507547_at	LOC100507547	0.0598597	0.00482328	0.0683158	0.0568215	0.00688088	0.074577	0.0647786	0.00460412	0.04936
100507567_at	RAB11B-AS1	0.00278501	0.958162	0.981496	-0.140372	0.00233781	0.0418864	0.0347222	0.0718616	0.234587
100507602_at	TRIM52-AS1	0.1216	0.371672	0.610125	-0.306821	0.224623	0.476303	-0.108308	0.00461904	0.0494557
100507639_at	LOC100507639	-0.157751	0.00123747	0.0346617	0.00625723	0.747592	0.878394	0.0335829	0.244258	0.47366
100507642_at	LOC100507642	-0.178177	0.0014598	0.0375336	0.0900065	0.0927726	0.295765	-0.0258427	0.520898	0.719942
100507650_at	RNF212B	0.141764	0.000264196	0.018151	0.0157878	0.585365	0.778866	-0.0653212	0.0977067	0.278568
100526820_at	CAHM	-0.186288	0.00832817	0.0911756	-0.0907299	0.0017132	0.0356073	-0.0479239	0.166909	0.380229
100534593_at	STX16-NPEPL1	0.142063	0.671027	0.827014	0.581507	0.000738706	0.0229978	-0.410373	0.182455	0.400813
10058_at	ABCB6	-0.0332574	0.639949	0.806926	0.31288	0.00457704	0.0599915	0.323296	0.000357022	0.0133387
100616120_at	MIR4695	-0.0411965	0.634921	0.804138	-0.00774016	0.921573	0.965734	-0.423503	0.00231585	0.0338522
100616150_at	MIR4720	0.00589554	0.919061	0.96337	-0.0406539	0.0664465	0.245924	0.0742549	0.00295454	0.0388587
100616157_at	MIR4772	0.0445421	0.603389	0.783409	0.0848343	0.000613747	0.021403	-0.0196759	0.0308459	0.14515
100616169_at	MIR378D2	0.213126	0.205625	0.449665	0.0966073	0.226269	0.478522	0.297616	0.00207121	0.0319191
100616209_at	MIR4461	0.454825	0.0620759	0.247145	0.0415943	0.488635	0.713761	0.492531	0.00183544	0.0301433
100616213_at	MIR4437	0.0652127	0.62961	0.800457	0.115469	0.000890908	0.0252983	-0.176884	0.0170988	0.104086
100616219_at	MIR4765	0.0325973	0.72171	0.856841	0.0110858	0.809405	0.912652	-0.0776006	0.000749655	0.0193886
100616225_at	MIR4756	0.185999	0.408869	0.641293	0.457863	0.000745707	0.0231412	-0.223072	0.0914834	0.267956
100616227_at	MIR4502	-0.243037	0.0437691	0.208462	-0.162616	0.175443	0.417734	-0.483435	0.000530404	0.0160766
100616240_at	MIR4496	-0.162082	0.0005255	0.0252976	-0.05136	0.0290919	0.159753	0.0341616	0.0966062	0.276771
100616251_at	MIR1587	-0.33648	0.299441	0.545648	0.0046658	0.902198	0.95798	-0.078758	0.00215554	0.0326252
100616259_at	MIR378I	0.0514323	0.820881	0.9113	0.158131	0.0561829	0.223963	-0.23376	0.000877819	0.0209163
100616265_at	MIR4433A	-0.153203	0.148203	0.379536	-0.0950702	0.000271688	0.0149525	0.060565	0.178588	0.395329
100616266_at	MIR4733	0.152317	0.324385	0.570019	-0.0700955	0.0511085	0.213817	-0.0844546	0.0001512	0.0087171
100616277_at	MIR4522	-0.169108	0.0266168	0.163868	0.146195	0.000379725	0.017201	-0.155237	0.266075	0.495836
100616282_at	MIR4738	-0.0242151	0.797095	0.89913	-0.0201823	0.435014	0.672284	-0.0761719	0.000910979	0.0210769
100616285_at	MIR4645	-0.301649	0.00197571	0.0433202	-0.00846354	0.329534	0.583879	-0.0327329	0.323484	0.555028
100616286_at	MIR4676	0.0139612	0.77729	0.889489	0.00200738	0.94689	0.977113	-0.0722837	0.000243152	0.0109943
100616300_at	MIR4710	-0.10178	0.282846	0.53012	0.0228769	0.841722	0.928069	-0.207284	0.00157501	0.0278447
100616312_at	MIR4478	-0.0104438	0.838659	0.921195	-0.00634766	0.865157	0.939742	-0.0840386	0.000957601	0.0216493
100616316_at	MIR4524A	-0.0287272	0.213146	0.458094	0.00262225	0.887128	0.949801	0.0472729	0.00302434	0.0394312
100616324_at	MIR1245B	0.0775011	0.000867237	0.0301255	-0.0214301	0.0856603	0.283961	0.0111762	0.398079	0.621297
100616328_at	MIR4424	-0.0987052	0.00235932	0.0474012	-0.0438549	0.0411348	0.190951	-0.01926	0.366589	0.593501
100616349_at	MIR4451	0.208098	0.094479	0.303897	-0.0313585	0.418448	0.659495	-0.115361	0.000854307	0.0207968
100616350_at	MIR4660	-0.271087	0.000199426	0.016708	0.038321	0.794762	0.904803	0.134802	0.0156026	0.0990498
100616353_at	MIR4532	-0.158077	0.227154	0.473831	0.633301	0.00135376	0.0312629	-0.0472186	0.677371	0.827891
100616371_at	MIR4746	0.11773	0.149162	0.380311	-0.165564	0.151703	0.386641	-0.390082	0.00301956	0.0394312
100616375_at	MIR4438	-0.101517	0.000627191	0.026616	0.0090965	0.781986	0.898111	0.0262768	0.00881942	0.0716828
100616378_at	MIR4784	-0.0384115	0.601589	0.781918	0.0441623	0.640382	0.813528	0.186162	0.00144501	0.0267711
100616379_at	MIR4511	-0.0621021	0.180302	0.420066	0.0041956	0.692908	0.845304	0.0518121	0.000889509	0.0209778
100616389_at	MIR4463	0.120434	0.00174708	0.041202	0.0168728	0.26504	0.520256	-0.0647425	0.0448047	0.179081
100616391_at	MIR4684	-0.233606	0.00199037	0.043526	-0.170067	0.000106416	0.00978436	-0.0532407	0.494531	0.69916
100616409_at	MIR4711	0.0551667	0.312138	0.558177	0.0721029	0.000432612	0.0181554	0.0104528	0.83853	0.921012
100616414_at	MIR4761	-0.0557726	0.468106	0.686975	-0.0368381	0.638264	0.812213	0.375597	0.00142482	0.0266075
100616415_at	MIR4535	-0.151657	0.121021	0.343457	-0.00632957	0.762092	0.886586	0.097168	0.00443534	0.0484537
100616417_at	MIR4786	-0.00636574	0.883091	0.946283	-0.046242	0.191306	0.437163	0.0531322	0.00353811	0.0428961
100616420_at	MIR4744	0.108281	0.457922	0.678882	-0.0975839	0.227911	0.480638	0.125958	2.42444e-05	0.00346611
100616421_at	MIR4689	-0.265661	0.000971796	0.031474	-0.127803	0.257363	0.512262	-0.0718678	0.453018	0.665429
100616428_at	MIR548AM	-0.242414	0.117129	0.337961	-0.0679073	0.00627936	0.0708042	-0.16305	0.00184281	0.0302279
100616431_at	MIR4431	-0.106264	0.000189572	0.016394	-0.0404369	0.00954727	0.0889054	-0.0236907	0.207252	0.430212
100616433_at	MIR4418	0.268166	0.0744293	0.269668	-0.196271	0.00068496	0.0223793	-0.194101	0.00802807	0.0680031
100616441_at	MIR4474	-0.190041	0.000638687	0.0266835	-0.0394423	0.482456	0.709467	0.0431858	0.22767	0.454643
100616466_at	MIR4520-2	-0.0829264	0.000979278	0.0316608	-0.000325521	0.979732	0.990343	0.00177228	0.945815	0.975433
100616481_at	MIR4423	0.0165021	0.801691	0.90157	0.00743273	0.451772	0.68546	-0.0471824	0.00278455	0.0374251
100616482_at	MIR4685	0.137786	0.00871549	0.0932353	0.246835	0.158541	0.395958	0.344763	0.00403149	0.0459311
100616668_at	TPTE2P5	0.0483037	0.840535	0.921945	0.132017	0.000648613	0.0217467	-0.117567	0.0696564	0.230909
10062_at	NR1H3	-0.189941	0.0697392	0.261638	0.176034	0.00317117	0.049231	0.0523727	0.694562	0.839439
100652739_at	RAET1E-AS1	0.151693	0.00233794	0.0470881	0.102648	0.00032821	0.0160302	0.0156612	0.746972	0.87053
100652740_at	PYCARD-AS1	0.467177	0.000104681	0.0130104	0.0183558	0.755466	0.882572	0.0611437	0.161473	0.372896
100652758_at	LOC100652758	0.0526982	0.694731	0.842052	0.15502	0.000530435	0.0199989	-0.138401	0.00628833	0.0595898
100652772_at	NNT-AS1	0.010706	0.891194	0.950336	0.0283203	0.282871	0.538808	0.290907	4.04958e-06	0.00178045
100653515_at	CEP295NL	0.109068	0.199783	0.444596	0.0744538	0.00232906	0.0418638	-0.0370913	0.258591	0.48882
10069_at	RWDD2B	-0.035536	0.656058	0.817401	-0.20327	0.000777598	0.0236578	0.0424624	0.051395	0.194158
1006_at	CDH8	-0.364222	0.075123	0.270572	-0.0756113	0.353171	0.604965	-0.262316	1.66167e-05	0.00287919
10078_at	TSSC4	0.179959	0.00058425	0.026178	-0.121835	0.0294385	0.160658	0.029315	0.565101	0.753018
10084_at	PQBP1	0.0222439	0.355561	0.597663	-0.0608362	0.555761	0.759554	-0.22338	0.000147585	0.0085686
100856811_at	NRG1-IT1	0.0269097	0.66528	0.823378	-0.0229311	0.402047	0.646775	-0.0634946	0.00189927	0.0304634
10085_at	EDIL3	0.122559	0.00817851	0.0901824	-0.00969329	0.857397	0.935791	-0.237992	0.00100968	0.0222571
100862704_at	LINC00441	0.0717954	0.000543825	0.025564	-0.0810004	0.236193	0.490342	-0.024197	0.421557	0.640125
100873762_at	RNU6-53P	-0.141303	0.390414	0.626405	-0.201317	0.000981243	0.0264081	0.118309	0.00307155	0.0397399
100873774_at	RNU6-71P	0.0126953	0.963495	0.984147	-0.0252279	0.529778	0.741498	0.177047	8.33811e-05	0.00617445
100873775_at	RNU6-72P	0.165437	0.00185185	0.0420423	-0.169379	0.0447697	0.19944	0.111617	0.358599	0.585987
100873780_at	RNU6-81P	0.513364	2.26179e-05	0.0088795	-0.015625	0.725955	0.865596	-0.0822302	0.0280135	0.1378
100873930_at	DLG3-AS1	0.196913	0.260084	0.507949	-0.0398401	0.658288	0.824919	-0.111165	7.45763e-05	0.00598862
100873955_at	LNX1-AS2	-0.195774	0.242529	0.489311	-0.128545	0.00053232	0.0200394	0.0749783	0.000402392	0.0140174
100873977_at	RBMS3-AS1	0.0889124	0.137832	0.365929	-0.0135453	0.299458	0.554535	0.044524	0.00104004	0.0226453
100873985_at	MED14OS	-0.049434	0.388222	0.624478	0.0877821	0.001504	0.0330946	0.0253183	0.703079	0.84452
100873990_at	HCFC1-AS1	0.202176	0.000342932	0.0203399	-0.000578704	0.975089	0.988049	0.0911277	0.0348587	0.155609
100873993_at	ITIH4-AS1	0.247866	0.0008353	0.0297296	0.000108507	0.997911	0.999329	0.0251917	0.296108	0.526275
100874010_at	NLGN1-AS1	-0.0050727	0.895767	0.952493	0.016692	0.0381901	0.183115	-0.023112	0.00451088	0.0487834
100874043_at	TPRG1-AS1	0.170039	0.000806664	0.0291954	0.00538918	0.862728	0.93856	-0.0320819	0.344751	0.574244
100874078_at	EIF1AX-AS1	0.0768772	0.000670261	0.0273303	-0.00495515	0.482074	0.709289	-0.000235098	0.99059	0.996578
100874092_at	UBE2E1-AS1	-0.145228	3.63662e-05	0.0101397	0.0187536	0.361604	0.611943	0.000849971	0.973989	0.98883
100874101_at	HDAC11-AS1	0.0780346	0.109876	0.326945	0.0978009	0.00161002	0.0345222	-0.0326968	0.190282	0.410596
100874102_at	HS6ST2-AS1	-0.0471824	0.540128	0.740151	-0.0831525	0.00114102	0.0281646	0.0319915	0.0319849	0.14806
100874111_at	STEAP3-AS1	0.306143	0.000525517	0.0252976	0.0354637	0.238271	0.492093	0.0350658	0.246153	0.475642
100874128_at	LINC00333	-0.0477611	0.134541	0.361251	-0.0376519	0.0746691	0.262813	0.0303819	0.00181138	0.0300205
100874143_at	LINC00358	0.0142054	0.890647	0.950243	0.0522642	0.00204734	0.0388618	0.106337	0.0324682	0.149486
100874157_at	LINC00395	0.187102	0.00181661	0.0419517	0.000235098	0.990951	0.995945	0.033601	0.397517	0.620653
100874173_at	LINC00443	0.115922	0.0478943	0.218032	0.0145038	0.210772	0.4595	0.0570566	0.00129965	0.0254969
100874182_at	LINC00424	-0.0850061	0.0748488	0.270017	-0.126194	0.184659	0.429085	-0.107802	0.000504608	0.0156514
100874195_at	DIAPH3-AS1	-0.199526	0.0886284	0.293549	0.0585576	0.00106873	0.0274989	-0.00204355	0.986649	0.99453
100874196_at	DIAPH3-AS2	-0.0053078	0.95583	0.980132	-0.065719	0.00314381	0.0489954	-0.0570204	0.176432	0.393306
100874218_at	ATP13A5-AS1	0.00399667	0.966402	0.985488	-0.0445421	0.000758803	0.0232792	0.0459527	0.147974	0.354108
100874246_at	ARHGAP31-AS1	0.132288	0.0078027	0.0877201	0.0740198	0.000537082	0.0200963	-0.0132378	0.418	0.637347
100874251_at	KIRREL3-AS2	0.0104076	0.788082	0.894987	-0.0640553	0.00154524	0.0336005	0.0227503	0.300624	0.531492
100874286_at	NRG1-IT3	0.0503111	0.542281	0.741441	0.00784867	0.788138	0.90084	-0.0498951	0.00339687	0.0418192
100874291_at	ALMS1-IT1	-0.40833	7.35462e-05	0.0115123	-0.111834	0.0134588	0.106487	-0.0693179	0.00337652	0.0416309
100874323_at	HOXA10-AS	-0.0255353	0.793502	0.897343	-0.0740379	0.00162899	0.0347027	0.0206163	0.499907	0.703408
100874353_at	RPS6KA2-IT1	-0.394694	0.000433743	0.0236295	0.0989764	0.000467088	0.0190825	0.0154261	0.817571	0.910897
100874362_at	HOXB-AS1	0.33469	0.0459544	0.213468	0.223199	4.99213e-05	0.00730594	0.199382	0.0136617	0.0918695
100874375_at	FAM155A-IT1	0.0211589	0.598293	0.779131	0.0130027	0.794278	0.90453	0.0987775	0.00076929	0.0197449
100874377_at	SMIM2-IT1	-0.0185818	0.52543	0.729591	0.0786856	0.00139971	0.0318775	-0.0551758	0.278947	0.509212
100874530_at	APOBEC3B-AS1	-0.269459	0.00144052	0.0374565	-0.0502025	0.429784	0.668081	0.0355722	0.00486243	0.0512191
100885775_at	BANCR	-0.0247848	0.743406	0.869469	-0.0518844	0.0335001	0.172627	0.0479962	0.000459947	0.0149326
100885780_at	VWC2L-IT1	0.204102	2.9324e-05	0.00984426	-0.0294596	0.136208	0.363609	0.026331	0.0123194	0.0866106
100885798_at	LINC00210	0.113091	0.00195947	0.0431874	-0.0635308	0.129005	0.353109	-0.0604745	0.312143	0.543938
10090_at	UST	0.181297	0.148205	0.379536	0.0692636	0.00198101	0.0382783	0.00327329	0.936526	0.970568
100996263_at	LOC100996263	-0.0435746	0.804317	0.902528	-0.0785229	0.000887924	0.0252716	-0.0234737	0.479159	0.686898
100996291_at	LOC100996291	0.116735	0.406941	0.639777	-0.0139974	0.0809723	0.275277	-0.117224	0.00106035	0.0228524
100996342_at	LOC100996342	-0.124783	0.000450811	0.0239783	-0.0409795	0.492943	0.716577	-0.0545247	0.575851	0.760481
100996425_at	PRCAT47	0.0213578	0.572536	0.761892	-0.0901874	0.00284549	0.0463315	-0.00195312	0.965066	0.984857
100996465_at	LCA10	0.199834	0.00102499	0.031926	0.02398	0.0186413	0.126698	0.0562428	0.326235	0.557664
100996492_at	LINC01314	-0.102069	0.00176806	0.0413522	0.0148474	0.26944	0.525063	-0.117983	0.0588067	0.209487
100996665_at	LINC01533	-0.0883789	0.00207013	0.0445609	0.0125506	0.672809	0.833173	-0.0407263	0.00122034	0.0245786
100996721_at	LOC100996721	0.473741	5.96344e-05	0.0107781	0.222258	0.0883368	0.288647	0.47517	0.0389244	0.165075
1009_at	CDH11	-0.0299298	0.754292	0.875946	-0.136411	3.1144e-05	0.00643247	-0.0944372	0.100703	0.283903
10100_at	TSPAN2	-0.315683	0.157322	0.390941	0.00772208	0.922228	0.966093	0.1673	0.000118177	0.00761162
101054525_at	LOC101054525	-0.0594437	0.717022	0.854696	-0.0802409	0.0437206	0.197534	-0.0870045	0.0026433	0.0364216
10105_at	PPIF	0.0813079	0.0139961	0.119615	0.0715784	0.000329582	0.0160302	0.144061	0.000452044	0.0147111
101060004_at	LINC01523	0.023338	0.880918	0.945156	0.100405	0.000585475	0.0209863	-0.00844546	0.744511	0.868831
101060264_at	FOXP4-AS1	0.0853226	0.0879732	0.292444	-0.06892	0.000358616	0.0167986	0.0545609	0.161012	0.372528
101060542_at	LOC101060542	-0.148781	0.00622455	0.0783625	-0.244611	6.78112e-05	0.0081023	-0.117748	0.102024	0.285856
101060544_at	LINC01563	-0.0736039	0.147377	0.378867	-0.0861726	0.000606899	0.0213642	-0.0216652	0.652767	0.812649
101060691_at	NUTM2B-AS1	-0.0973669	0.0408908	0.201304	-0.000651042	0.99057	0.995642	0.141023	0.00126229	0.0251437
10111_at	RAD50	-0.034252	0.147833	0.379124	0.274559	0.159644	0.397325	0.116139	0.00137729	0.0262614
10121_at	ACTR1A	-0.0142867	0.584312	0.77031	0.0427517	0.458094	0.689774	-0.0542896	0.0032835	0.0410777
10135_at	NAMPT	-0.107711	0.00250652	0.0483906	-0.0346499	0.297127	0.552129	0.117911	0.0619963	0.215935
10137_at	RBM12	-0.112341	0.0011877	0.0338817	-0.0312138	0.362974	0.612961	0.138202	0.0010478	0.0227126
1013_at	CDH15	-0.193414	0.000763304	0.0283465	0.0300383	0.370257	0.620094	-0.0904044	0.17678	0.393713
101409258_at	OSGEPL1-AS1	0.075123	0.485993	0.70015	-0.0793728	0.078305	0.270039	-0.0458623	0.00335742	0.0414367
101410535_at	LAMTOR5-AS1	-0.113643	0.234841	0.482138	-0.0668584	0.00202183	0.0386146	-0.00544343	0.938649	0.971793
101410538_at	MMP24-AS1	-0.131565	0.021813	0.148775	0.154731	3.00328e-05	0.0063616	-0.0185185	0.789982	0.894913
101410540_at	FANK1-AS1	-0.0286006	0.644226	0.809965	0.111925	0.000176157	0.0124379	-0.079192	0.0228216	0.123
101410544_at	RMDN2-AS1	0.152534	0.00390706	0.0613155	-0.0444517	0.00207844	0.0390736	-0.0227322	0.417369	0.636759
10146_at	G3BP1	0.0744358	0.374145	0.612019	0.0343967	0.117962	0.335968	0.065068	0.00153723	0.0274911
10147_at	SUGP2	-0.00200738	0.9673	0.985997	0.0700231	0.000317936	0.0156957	-0.123951	0.0728509	0.236338
10150_at	MBNL2	-0.0990307	0.000318916	0.0196213	-0.00401476	0.947375	0.97745	-0.0674913	0.000435842	0.0145622
101515984_at	LINC01080	-0.29928	5.84889e-05	0.0107781	0.0315032	0.0263418	0.151691	0.0533131	0.158714	0.369139
10154_at	PLXNC1	-0.150671	0.00162957	0.0396359	-0.0140878	0.54589	0.75292	-0.0116102	0.55821	0.747737
101559451_at	LOC101559451	0.344482	0.0363288	0.189632	-0.137424	0.00017399	0.0124379	0.259169	0.0030776	0.0397399
10165_at	SLC25A13	-0.158818	0.00144277	0.0374565	-0.00311053	0.939563	0.973981	0.0512876	0.101487	0.28507
101669766_at	ZNF350-AS1	-0.032959	0.578247	0.765539	0.141421	0.00168589	0.0352623	-0.0146484	0.755555	0.875425
10166_at	SLC25A15	-0.0931351	0.0146425	0.122462	-0.0534939	0.394279	0.640363	0.135959	0.00127847	0.0253166
10170_at	DHRS9	0.189327	0.00163106	0.0396359	-0.0817238	0.258523	0.513816	0.0900427	0.0634231	0.218962
10174_at	SORBS3	-0.153375	0.00189012	0.0423061	-0.015408	0.776128	0.894976	-0.171007	0.141776	0.345677
101752399_at	STAG3L5P-PVRIG2P-PILRB	-0.107223	0.157516	0.391189	0.0479601	0.0298469	0.161887	0.192962	0.00368666	0.0438798
101805492_at	CASC9	-0.120153	0.34147	0.586362	-0.00755932	0.816833	0.915544	-0.0640372	0.0019856	0.0312404
10184_at	LHFPL2	0.14077	0.159381	0.393488	-0.0224971	0.804646	0.910105	0.0671658	0.00217293	0.0326912
10189_at	ALYREF	0.0711082	0.226603	0.473519	-0.0347222	0.534812	0.745128	-0.111509	0.00304831	0.0396393
101926888_at	RALY-AS1	0.349953	0.204975	0.448958	-0.285391	0.00283309	0.046282	0.059082	0.403005	0.625471
101926903_at	LSAMP-AS1	-0.154668	0.000680116	0.0274023	0.0135634	0.497648	0.719606	-0.0833152	0.21987	0.445814
101926908_at	LOC101926908	-0.120551	0.109361	0.326198	-0.0209961	0.3108	0.56496	0.0437102	0.00273075	0.037008
101926924_at	LINC01375	-0.127758	0.0176516	0.13458	0.0175962	0.365869	0.615841	-0.0896087	0.000388197	0.0137357
101926928_at	CRAT37	-0.0419831	0.258915	0.506625	0.0165835	0.193635	0.439906	-0.0546513	0.000834763	0.0204216
101926930_at	LINC00378	-0.140281	0.0515254	0.226234	-0.0322989	0.00174003	0.0358336	0.00985605	0.34476	0.574244
101926941_at	LOC101926941	0.114538	0.000161247	0.0152218	-0.0379413	0.0128976	0.104657	0.000235098	0.995496	0.998159
101926944_at	LOC101926944	0.0893103	0.000573915	0.02595	-0.059281	0.00252956	0.0435984	0.0574363	0.0332489	0.151592
101926963_at	LOC101926963	0.174859	0.204318	0.448633	0.0335648	0.00131515	0.0308028	-0.0393157	0.0486045	0.187892
101926964_at	LOC101926964	-0.191479	0.0752261	0.270786	0.141855	7.14925e-05	0.00822429	-0.0481952	0.0776177	0.244769
101927023_at	LOC101927023	-0.0499042	0.145403	0.37607	-0.0655382	0.0147262	0.11152	0.0857205	0.00275413	0.0373045
101927027_at	LOC101927027	-0.0623734	0.749136	0.872441	-0.121546	0.0870487	0.286794	0.312211	0.00188609	0.0303912
101927029_at	LOC101927029	0.13623	0.0648306	0.252354	0.00235098	0.925687	0.967831	-0.0739837	0.000148733	0.00861505
101927049_at	PLCE1-AS2	0.150137	0.0284846	0.168343	0.0422454	0.00175523	0.0360082	0.000651042	0.982374	0.992405
101927056_at	LOC101927056	-0.204807	0.241816	0.48867	-0.128092	0.116893	0.334309	-0.577058	0.000116438	0.0075192
101927067_at	LINC01607	0.0930628	0.16875	0.405685	0.0310149	0.0159357	0.116441	0.0581416	0.00177794	0.0296458
101927084_at	LINC01359	0.0301559	0.356532	0.598527	-0.0472729	0.00268643	0.0449864	-0.0207972	0.17477	0.391185
101927129_at	LINC01580	-0.0354456	0.38779	0.624102	0.112341	0.00249907	0.0433446	0.02011	0.67961	0.829471
101927171_at	LINC01564	0.666224	7.34526e-06	0.00672853	0.103769	0.0232592	0.142217	0.261032	0.00209889	0.0321038
101927178_at	LOC101927178	-0.247016	0.230786	0.47742	-0.00627532	0.877887	0.945405	0.307491	0.00417104	0.0468281
101927204_at	LOC101927204	0.378255	0.0130463	0.115422	0.224808	0.00984634	0.0904751	0.194444	5.47053e-05	0.00514673
101927207_at	LOC101927207	0.181297	0.198293	0.44298	-0.044524	0.00294726	0.0472772	0.0141963	0.700933	0.843363
101927220_at	DEPDC1-AS1	0.28078	0.100592	0.314014	0.0870949	0.000951377	0.0261215	0.102919	8.99525e-05	0.00643004
101927237_at	LOC101927237	-0.00660988	0.874359	0.94136	0.0821398	0.000315701	0.0156478	-0.0288628	0.0270821	0.135646
101927258_at	LINC01474	-0.0456	0.0926292	0.300629	-0.0300564	0.00263257	0.0445293	-0.018627	0.238615	0.466756
101927267_at	LOC101927267	0.0231753	0.843571	0.92421	-0.00153718	0.971253	0.986247	0.114204	0.000222658	0.0104895
101927278_at	LOC101927278	-0.274143	0.0017323	0.0411576	0.0927915	0.431592	0.669629	-0.0388636	0.342825	0.572571
101927348_at	LOC101927348	0.0500488	0.262203	0.509798	0.0287001	0.00412209	0.0568292	-0.0300564	0.00105732	0.0228524
101927350_at	LINC01254	-0.187048	0.0796265	0.278047	-0.0443974	0.00243606	0.0428224	0.120859	0.00302415	0.0394312
101927356_at	LOC101927356	0.0917878	0.00256943	0.0489817	-0.00667318	0.81136	0.913357	0.000180845	0.991321	0.996721
101927359_at	LOC101927359	-0.0595251	0.0619529	0.246902	-0.0237811	0.0383895	0.183686	-0.0518482	0.000378734	0.0135817
101927422_at	GNA14-AS1	0.134738	6.13982e-05	0.0107781	0.0434209	0.0926104	0.295629	0.0733326	0.0892839	0.264685
101927433_at	LINC01255	-0.188079	0.381512	0.618101	-0.0381221	0.107273	0.320002	0.128906	0.00292363	0.0386685
101927437_at	LOC101927437	0.173032	4.74971e-05	0.0102922	0.00329138	0.96135	0.983133	-0.110786	0.0741044	0.238598
101927476_at	LOC101927476	-0.129964	0.660449	0.819901	0.0271448	0.785811	0.899749	-0.246691	0.00177617	0.0296458
101927501_at	LOC101927501	0.0146756	0.844112	0.924542	0.0221716	0.58662	0.779636	-0.0450123	0.000410245	0.0141882
101927503_at	LOC101927503	0.034035	0.710457	0.850767	0.0264214	0.626792	0.804863	-0.140209	0.00265196	0.036485
101927513_at	LOC101927513	-0.189851	0.00023118	0.0174474	0.0158058	0.620192	0.800293	-0.140969	0.124293	0.320257
101927532_at	LOC101927532	-0.101246	0.454189	0.676144	0.164189	0.000957386	0.0262226	-0.0290075	0.278346	0.508541
101927534_at	LOC101927534	-0.0859375	0.00153939	0.0385724	0.059299	0.12326	0.344626	-0.00562428	0.866185	0.935671
101927541_at	LINC01273	-0.694336	1.6905e-05	0.0079592	0.12075	0.254293	0.509332	-0.144784	0.0191851	0.111151
101927543_at	LOC101927543	0.049443	0.580541	0.766893	0.156178	0.000158251	0.0119695	-0.0780707	0.000706516	0.0187091
101927641_at	LOC101927641	0.0360333	0.123906	0.347456	-0.0372902	0.00307839	0.0483109	0.000452112	0.969359	0.986917
101927657_at	LOC101927657	0.110496	0.114415	0.33398	0.0221173	0.681677	0.838761	0.100297	0.00222952	0.0331188
101927661_at	LOC101927661	-0.144486	0.043351	0.207563	-0.0821759	0.000376191	0.01718	-0.0413592	0.12766	0.325305
101927666_at	LOC101927666	0.0157516	0.643578	0.809499	0.00356265	0.917006	0.964037	-0.039605	0.00250145	0.0353192
101927682_at	CD81-AS1	0.409523	2.45754e-05	0.00935113	-0.0923756	0.12682	0.349487	0.0392614	0.555612	0.746277
101927720_at	ZNF793-AS1	-0.0132469	0.892517	0.950783	-0.00849971	0.44277	0.678602	0.111672	0.00149274	0.0272072
101927722_at	LL22NC03-75H12.2	0.229384	0.000475909	0.0245553	0.0487196	0.261191	0.51648	0.0641819	0.0291771	0.14078
101927728_at	LINC01476	-0.0323622	0.530323	0.732513	-0.00849971	0.871413	0.942134	-0.0687391	0.00141813	0.0266075
101927751_at	LOC101927751	-0.236509	0.000887801	0.0303942	0.361147	0.000813047	0.0242762	-0.0764974	0.396912	0.620257
101927759_at	LOC101927759	0.142994	0.178255	0.417498	-0.0403827	0.671799	0.832476	0.243851	0.00192995	0.0307909
101927769_at	LOC101927769	-0.0962999	0.00262189	0.0495394	0.0647244	0.0700418	0.252934	0.0939308	0.0936693	0.271693
101927787_at	LOC101927787	-0.116681	0.418012	0.648671	-0.137496	0.0186962	0.126969	0.215712	0.000607939	0.0172622
101927789_at	LOC101927789	0.0552662	0.248752	0.495919	0.159306	0.00195917	0.0380381	-0.00793909	0.913761	0.959988
101927797_at	LOC101927797	-0.0496871	0.143738	0.37425	-0.0817781	0.162062	0.400309	-0.113751	5.02706e-05	0.00498499
101927811_at	LOC101927811	-0.0542896	0.757189	0.877703	0.0350297	0.423634	0.663064	-0.241735	0.00359067	0.0433633
101927813_at	HMMR-AS1	-0.00124783	0.982872	0.993405	0.0159686	0.377701	0.625988	0.0672201	0.00035628	0.0133311
101927832_at	PAQR9-AS1	0.0919054	0.275585	0.523506	-0.0735315	0.0529851	0.217652	0.0488281	0.000300557	0.0121417
101927847_at	LOC101927847	-0.0454644	0.635004	0.804138	0.0617224	0.221401	0.47251	-0.141891	0.00229006	0.0335592
101927891_at	PKN2-AS1	0.0774287	0.55257	0.748	0.22036	0.0292023	0.160075	0.144586	1.12277e-05	0.00253977
101927921_at	LINC01478	-0.0761176	0.190118	0.432704	0.0178313	0.606219	0.791272	-0.0484122	0.00180612	0.0300205
101927973_at	LOC101927973	-0.317401	0.000483666	0.0245553	0.0867513	0.204343	0.452019	0.06165	0.00068163	0.018445
101927994_at	LINC01087	-0.130263	0.151212	0.383032	-0.00318287	0.882889	0.947888	0.0817962	0.00278943	0.0374544
101928030_at	LOC101928030	-0.311813	0.114869	0.334573	0.0908746	0.0440461	0.198066	0.0761538	0.00227419	0.0334561
101928035_at	LOC101928035	-0.223886	4.38906e-06	0.00603081	-0.0624457	0.281385	0.537745	-0.0824291	0.0369922	0.160824
101928069_at	LOC101928069	0.00372541	0.968109	0.986397	-0.0967882	0.000950508	0.0261215	-0.135254	0.170717	0.385603
101928113_at	ST3GAL5-AS1	-0.30986	0.00438346	0.0652347	0.0467122	0.00125889	0.0299674	0.0377423	0.595501	0.775104
101928153_at	ITGA9-AS1	-0.00236907	0.936914	0.971846	0.16815	0.00405258	0.0562156	-0.155852	0.00116776	0.0238696
101928167_at	LOC101928167	-0.0735225	0.00229799	0.0466105	0.0269278	0.212041	0.461331	0.0212674	0.0374242	0.161774
101928177_at	LOC101928177	-0.137903	0.0292358	0.170319	-0.0619394	0.260973	0.516248	0.0496238	0.000217288	0.0103748
101928203_at	LOC101928203	-0.174154	0.111164	0.329115	-0.0436921	0.144893	0.377781	0.141602	0.000659667	0.0181083
101928205_at	LOC101928205	-0.111617	0.0944879	0.303897	-0.0252459	0.404457	0.648521	-0.0470197	0.000284998	0.0117481
101928238_at	LOC101928238	0.145237	0.00732164	0.0844618	-0.186668	0.00326685	0.0498359	0.00144676	0.982	0.992258
101928248_at	LINC01229	0.29834	3.95736e-06	0.00603081	-0.142976	0.0411981	0.191021	0.060999	0.363722	0.590992
101928253_at	LOC101928253	-0.126483	0.00140334	0.0368325	0.0229492	0.0755643	0.264571	-0.00204355	0.939422	0.972287
101928254_at	LOC101928254	0.250262	3.99118e-06	0.00603081	0.00157335	0.934434	0.971751	-0.0237992	0.375763	0.60076
101928270_at	LOC101928270	0.0292607	0.23838	0.485455	-0.032968	0.00139406	0.0318504	0.0441262	0.0756591	0.240988
101928303_at	LOC101928303	0.057789	0.753135	0.875219	-0.0839301	0.00165727	0.0349739	0.0304362	0.372864	0.598174
101928334_at	LOC101928334	-0.00854492	0.955542	0.979989	0.0335648	0.00253558	0.0436541	-0.0419379	0.00249654	0.0353192
101928340_at	LINC01489	-0.0672201	0.00155802	0.0386891	0.0839844	0.014977	0.112446	0.0623734	0.000695254	0.01859
101928358_at	LOC101928358	-0.182183	6.53736e-05	0.0110746	-0.0181749	0.234573	0.488398	0.00358073	0.927217	0.966224
101928371_at	LOC101928371	0.250253	0.000122262	0.0136643	0.0925022	0.0951775	0.299655	0.0531684	0.0159315	0.100391
101928404_at	LOC101928404	0.115198	0.0307924	0.174716	0.104438	2.89499e-05	0.00633644	-0.0850514	0.0015084	0.0272852
101928442_at	LINC01491	-0.398763	0.000234663	0.0174474	-0.0195132	0.774093	0.89409	-0.0422092	0.00481217	0.0508725
101928483_at	NALT1	-0.104167	0.0826005	0.282939	0.0810366	0.320685	0.575163	-0.21224	0.00137821	0.0262614
101928523_at	LOC101928523	0.0221264	0.797431	0.899355	0.0157697	0.60541	0.790831	0.0975116	1.99677e-05	0.00318887
101928537_at	LINC01494	0.0331308	0.756095	0.876953	-0.0716146	0.000704932	0.0226724	0.0392433	0.562038	0.75083
101928555_at	LINC01537	-0.196271	0.233688	0.480857	-0.04494	0.000778614	0.0236578	-0.126429	0.0272419	0.135979
101928565_at	LOC101928565	-0.052228	0.537694	0.738002	0.109248	0.00065272	0.0217721	-0.0780165	0.0248571	0.129157
101928583_at	LOC101928583	-0.188278	8.38065e-06	0.00676966	0.00247758	0.970621	0.985895	-0.0168005	0.609775	0.784599
101928590_at	LOC101928590	0.0777091	0.00108344	0.0328794	0.0121528	0.528363	0.740229	0.0409433	0.300655	0.531492
101928600_at	LOC101928600	0.357666	0.000295447	0.019021	0.0791377	0.00378604	0.0542842	-0.0434389	0.714309	0.851462
101928627_at	LOC101928627	0.0382849	0.658714	0.818484	-0.0420284	0.000565836	0.0206718	0.00916884	0.622041	0.793202
101928646_at	ARNTL2-AS1	0.0329771	0.475216	0.692106	-0.113408	3.56023e-05	0.00672178	0.0451027	0.0160884	0.100835
101928663_at	LOC101928663	-0.0232205	0.371412	0.610125	-0.00168186	0.800817	0.907977	-0.0634766	0.000171196	0.0093059
101928668_at	LOC101928668	-0.153818	6.1326e-05	0.0107781	0.0514685	0.216054	0.46631	0.00321904	0.955861	0.980235
101928696_at	LOC101928696	-0.215504	0.000483228	0.0245553	-0.00227865	0.743298	0.876012	0.0255172	0.609623	0.784527
101928697_at	LOC101928697	0.328523	0.147226	0.378635	0.108887	0.000352233	0.0165623	-0.0332031	0.412513	0.633117
101928701_at	LOC101928701	0.193821	0.140305	0.369095	0.066569	0.338993	0.5919	0.104185	0.000119267	0.00763754
101928737_at	LOC101928737	0.242323	0.000691486	0.0276007	-0.0630787	0.0321064	0.16831	-0.0731337	4.07877e-05	0.00456471
101928744_at	LINC01450	-0.151702	0.0533523	0.22973	-0.0103443	0.639284	0.812633	0.0550311	0.00306538	0.0397399
101928858_at	LOC101928858	-0.145526	0.0715847	0.264943	0.0508898	0.00420428	0.0575484	-0.0788665	0.0015963	0.0279897
101928880_at	LOC101928880	-0.163945	0.167753	0.404389	0.00623915	0.641778	0.814437	-0.089898	0.00147765	0.0271118
101928891_at	LOC101928891	0.270526	0.00196272	0.0431887	-0.0918692	0.128665	0.352467	0.0312319	0.62383	0.794295
101928922_at	LINC00463	0.0878816	0.202228	0.446915	0.0828631	0.0224723	0.140073	-0.0480324	0.0030192	0.0394312
101928931_at	SEMA3B-AS1	-0.25255	1.59467e-05	0.0079592	0.102051	0.010865	0.0950665	-0.0449219	0.386632	0.610686
101928971_at	LINC01262	-0.281512	0.0135858	0.118439	-0.116319	0.000173562	0.0124379	0.10451	0.00419698	0.0469627
101929073_at	LOC101929073	-0.0107422	0.554857	0.749538	-0.00821036	0.74952	0.878973	0.0542535	0.00113512	0.0235331
101929074_at	PIK3CD-AS2	-0.270074	3.04338e-06	0.00603081	0.0865524	0.062664	0.238588	0.0245949	0.697923	0.841174
101929083_at	CASC6	0.0371998	0.591887	0.775296	-0.031467	0.159545	0.397221	0.0603479	0.000192631	0.00981045
101929084_at	LOC101929084	-0.0152091	0.856997	0.93182	-0.148582	0.00285306	0.0463936	0.0371636	0.114628	0.305178
101929116_at	LOC101929116	-0.130778	0.000220421	0.0171707	0.0154622	0.601475	0.788816	0.0202365	0.373982	0.599151
101929123_at	LOC101929123	-0.0652579	0.0383804	0.19504	0.00206163	0.978632	0.989408	0.0553024	0.000121458	0.00767466
101929125_at	LOC101929125	0.237088	0.00211796	0.0451581	0.0822663	0.0226941	0.140572	-0.0101092	0.880761	0.943356
101929147_at	LOC101929147	-0.240108	0.000697185	0.0276682	-0.111509	0.215856	0.466064	0.133102	0.245404	0.474817
101929153_at	LOC101929153	-0.0177409	0.626455	0.798387	-0.0468207	0.00238514	0.0422028	-0.0116826	0.608491	0.783967
101929164_at	LOC101929164	-0.201434	0.0540973	0.231068	-0.113589	0.0573094	0.226608	-0.125163	2.80295e-06	0.00158548
101929172_at	LOC101929172	-0.086046	0.00372477	0.0597752	0.0375615	0.037938	0.182558	-0.0590639	0.00076982	0.0197449
101929176_at	CTD-2297D10.2	0.0582682	0.464456	0.683693	0.0174696	0.853778	0.934358	-0.0409975	0.00387175	0.0449231
101929199_at	LOC101929199	-0.0382306	0.243075	0.489767	0.0666594	0.09599	0.30117	-0.028465	0.00227523	0.0334561
101929206_at	LOC101929206	0.163556	0.00937281	0.0972798	-0.0016276	0.931592	0.970518	0.0656105	0.000143933	0.00843579
101929212_at	SMIM2-AS1	-0.0395327	0.801369	0.901495	-0.186939	0.246202	0.500109	0.267687	0.000516368	0.0158453
101929229_at	LOC101929229	-0.222891	0.00691696	0.0816988	0.0122432	0.673959	0.833784	0.0873481	0.000406619	0.0141249
101929260_at	LOC101929260	-0.0802951	0.130941	0.356945	0.0449038	0.405402	0.649275	-0.0732603	0.00158539	0.0278713
101929329_at	LAMP5-AS1	0.243128	0.23276	0.479698	0.12708	0.00662409	0.0728473	0.0517036	0.00166304	0.0286634
101929372_at	LOC101929372	0.0913538	0.549762	0.746365	0.125145	4.42145e-06	0.00364519	0.052662	0.26321	0.493142
101929374_at	LOC101929374	-0.394025	0.000880975	0.030347	0.0170718	0.84582	0.92983	-0.304073	0.0385647	0.164422
101929378_at	LOC101929378	0.0805935	0.0886216	0.293549	0.00927734	0.692752	0.845293	-0.0411784	0.00363322	0.0436004
101929390_at	LINC01247	0.0898618	0.0010257	0.031926	-0.03682	0.00957459	0.0890927	0.0354275	0.0576969	0.207184
101929402_at	EXTL3-AS1	0.543584	0.0016129	0.0394579	-0.118616	0.172917	0.414562	0.107169	0.000782527	0.0198302
101929406_at	LOC101929406	0.148736	0.14881	0.380115	0.0801685	0.000400558	0.0175436	-0.0220269	0.508137	0.710283
101929427_at	LOC101929427	-0.066569	0.00562256	0.0740484	-0.045374	0.000935896	0.0258921	-0.00150101	0.850092	0.927108
101929450_at	LOC101929450	-0.0757469	0.144823	0.375329	0.0590459	0.00324612	0.0497053	0.0377423	0.030205	0.143506
101929486_at	LOC101929486	0.0589012	0.341468	0.586362	0.0377966	0.125836	0.347672	-0.0533131	0.00208015	0.0319647
101929497_at	LOC101929497	-0.350179	0.0242677	0.156772	-0.0527163	0.195932	0.4422	0.100514	0.00158458	0.0278713
101929523_at	LOC101929523	0.260471	0.000157854	0.0151915	0.106337	0.274537	0.530317	0.020978	0.668342	0.822516
101929526_at	LOC101929526	-0.0695982	0.165762	0.401222	0.0417571	0.138103	0.367073	-0.0764431	2.52496e-05	0.00354828
101929530_at	FANCD2P2	0.424606	0.204699	0.448822	-0.132957	3.30644e-05	0.00649034	0.109646	0.000741444	0.0192425
101929541_at	LOC101929541	0.292272	0.000247041	0.0176082	0.036169	0.575303	0.771408	-0.013907	0.76158	0.878868
101929549_at	LOC101929549	-0.0297942	0.765443	0.882294	-0.0221173	0.334712	0.588707	0.0543258	0.00128731	0.0254103
101929591_at	KIZ-AS1	0.0528248	0.343082	0.587432	0.052228	0.141106	0.371748	-0.0516312	0.000147358	0.0085686
101929639_at	B4GALT1-AS1	-0.0129304	0.761521	0.87994	0.0443974	0.590265	0.782202	0.11697	0.00245838	0.0349444
101929663_at	LINC01427	0.224926	0.00192658	0.0427738	0.0376519	0.0384302	0.183801	-0.00947627	0.706675	0.846764
101929680_at	LOC101929680	-0.0410337	0.7167	0.854395	-0.0133825	0.0888206	0.289243	-0.0860641	4.35881e-05	0.00468724
101929715_at	LOC101929715	0.0730885	0.346835	0.590189	-0.149577	0.000479379	0.0192326	-0.12075	0.000266538	0.0114449
101929718_at	LOC101929718	-0.201823	0.00227688	0.0465249	-0.0138527	0.693483	0.845721	0.0649957	0.416094	0.635694
101929743_at	LINC01586	-0.0763437	0.442266	0.667355	0.0645797	0.000549066	0.020299	-0.121998	0.0335929	0.152445
101929760_at	PIK3IP1-AS1	0.200485	3.77168e-05	0.0101397	-0.0898076	0.0080381	0.0813779	0.0217737	0.730298	0.860713
101954277_at	RNVU1-19	0.145987	0.00248502	0.0482812	-0.0153718	0.773789	0.894002	-0.164062	0.251281	0.480659
10197_at	PSME3	-0.0248481	0.308009	0.553882	-0.0622106	0.000103488	0.00968614	0.048792	0.0671354	0.226498
101_at	ADAM8	0.191316	0.0872657	0.291235	-0.0754485	0.0869988	0.286708	0.161277	7.43919e-05	0.00598862
10200_at	MPHOSPH6	0.031033	0.286656	0.533795	0.125615	0.103079	0.313793	0.0870226	0.00137193	0.0262417
102031319_at	LOC102031319	0.0651946	0.540617	0.740344	-0.00415943	0.871332	0.942134	0.0975477	0.000784803	0.0198407
10205_at	MPZL2	0.0354818	0.547554	0.744731	-0.108037	0.000286993	0.0151091	-0.116356	0.052941	0.197435
10211_at	FLOT1	0.0652127	0.221083	0.467714	-0.0465856	0.000309527	0.0155796	-0.0427156	0.236978	0.46521
10212_at	DDX39A	0.0849971	0.059338	0.242499	0.0184462	0.340222	0.593213	-0.093099	0.00299167	0.0391912
10217_at	CTDSPL	-0.10706	0.0579787	0.239757	-0.0046658	0.745593	0.877474	-0.105758	0.000352919	0.0132857
10218_at	ANGPTL7	0.0915799	0.249722	0.496973	0.054796	0.000885213	0.0252235	0.0277597	0.441408	0.65692
102216268_at	CISTR	0.546568	0.00197095	0.0432542	-0.00719763	0.94228	0.975104	0.13312	0.198079	0.41919
10223_at	GPA33	-0.180935	0.24501	0.491669	-0.124873	0.00327425	0.0498676	0.013274	0.727418	0.859162
10228_at	STX6	0.102105	0.222744	0.469901	-0.0118996	0.340171	0.593165	0.0537109	0.00237338	0.0343279
1022_at	CDK7	0.174624	0.000849744	0.0299516	-0.00108507	0.947712	0.977634	-0.0750145	0.0239064	0.126557
10230_at	NBR2	0.285409	0.00039246	0.0223183	-0.178946	0.11909	0.337586	0.0667137	0.336914	0.567519
10236_at	HNRNPR	-0.0544705	0.189946	0.432432	-0.0771846	0.000480895	0.0192459	0.0287543	0.064137	0.220332
10238_at	DCAF7	0.125289	0.0236585	0.154923	-0.0632595	0.00106817	0.0274989	-0.0185547	0.0964906	0.276674
10243_at	GPHN	-0.219184	0.0235441	0.154439	-0.0152271	0.300073	0.555019	-0.121962	0.00459445	0.0493079
10246_at	SLC17A2	-0.0651675	0.575101	0.763539	0.0632415	0.00179338	0.036268	-0.0324255	0.542798	0.736591
10251_at	SPRY3	0.166088	4.30036e-05	0.0102888	0.0632415	0.013011	0.105095	0.0435655	0.348529	0.577578
10253_at	SPRY2	0.200864	1.25423e-05	0.00746153	0.144857	0.00208062	0.0390736	0.0626447	0.0440235	0.177566
102546226_at	LOC102546226	-0.026765	0.389491	0.625644	0.0621926	0.108885	0.322174	-0.115668	3.40654e-06	0.00170322
102546229_at	LOC102546229	0.0322175	0.396151	0.6316	-0.000560619	0.979833	0.990364	-0.042372	0.00201628	0.0315141
102546298_at	LOC102546298	-0.0752857	0.273866	0.521873	-0.121709	0.204782	0.452469	0.156576	0.00332266	0.0413031
102577426_at	LOC102577426	0.0233019	0.850566	0.92777	0.0660084	0.033228	0.171823	-0.0789026	0.002709	0.0368749
10265_at	IRX5	-0.0065285	0.929485	0.968649	0.166287	0.00113767	0.0281381	-0.249096	0.00499283	0.0522403
102682016_at	LINC01159	0.0173973	0.480452	0.695973	0.00808377	0.516183	0.73222	-0.213071	0.0030026	0.039272
10269_at	ZMPSTE24	-0.00108507	0.95931	0.982261	0.00604022	0.836331	0.925268	0.0428602	0.000392917	0.0138229
1026_at	CDKN1A	0.0262587	0.271315	0.519133	-0.0956489	0.267118	0.522635	-0.260706	4.10324e-06	0.00178045
102723330_at	LOC102723330	-0.167951	0.00180702	0.0418473	0.0820674	0.149965	0.384506	-0.122342	0.262243	0.492077
102723354_at	LOC102723354	0.118453	0.450194	0.673399	-0.228299	0.0263137	0.151599	-0.300383	0.0021663	0.0326305
102723378_at	LINC01495	0.181424	0.000111407	0.0132523	0.00746889	0.697446	0.848287	0.0751411	0.342389	0.57237
102723448_at	LOC102723448	0.20308	0.0838521	0.285165	0.0175058	0.602363	0.789444	0.0741464	0.00188659	0.0303912
102723481_at	LOC102723481	0.00283022	0.972605	0.988388	-0.0243236	0.108911	0.322174	0.041739	0.00332552	0.0413031
102723631_at	CT45A10	0.0172526	0.878156	0.943626	-0.106554	1.9245e-05	0.0052622	0.000452112	0.992563	0.997335
102723641_at	HID1-AS1	-0.180203	0.224307	0.47127	-0.0891204	0.00254654	0.0437082	-0.057581	0.230432	0.457626
102723649_at	LOC102723649	0.0152271	0.875452	0.942007	0.015408	0.635629	0.810571	-0.0371275	0.00283532	0.0378855
102723701_at	LOC102723701	0.107295	0.302349	0.548361	0.128273	0.00071864	0.0227606	-0.0542716	0.384271	0.60819
102723766_at	LOC102723766	-0.32071	0.0618582	0.246725	0.0701678	0.00107692	0.0274989	-0.00679977	0.856429	0.930507
102723788_at	LOC102723788	0.3142	0.292409	0.538908	-0.0681785	0.390084	0.636954	-0.456236	0.000509145	0.0157097
102723875_at	LINC01065	0.116536	0.277703	0.525798	0.017759	0.237673	0.491771	0.0770038	0.000210697	0.0102025
102723886_at	LOC102723886	0.251781	0.00146151	0.0375365	-0.00144676	0.95254	0.979712	-0.00978371	0.720407	0.855245
102723968_at	LOC102723968	0.370759	0.132875	0.3593	-0.154695	8.78517e-05	0.00909897	0.126302	0.00528426	0.0541983
102724050_at	LOC102724050	0.258744	0.000535563	0.0255223	0.0190611	0.383052	0.631129	-0.0612703	0.0348967	0.155624
102724112_at	LOC102724112	-0.350459	0.126847	0.351639	0.0536024	0.708157	0.8548	0.39728	0.000302418	0.0121417
102724156_at	LOC102724156	-0.00367115	0.987116	0.994879	-0.123644	0.224315	0.476059	0.156738	0.00208312	0.0319647
102724183_at	LOC102724183	0.177834	0.00049281	0.0246251	0.00294777	0.838926	0.926544	0.0258247	0.39066	0.614761
102724301_at	LOC102724301	0.145888	0.00320787	0.0553666	0.081543	0.00813583	0.0819314	-0.18929	0.00327238	0.0409663
102724307_at	CYP17A1-AS1	-0.231979	0.00168138	0.0403352	-0.00124783	0.903135	0.958203	0.0889938	0.114503	0.305108
102724642_at	LOC102724642	-0.139251	5.12945e-05	0.0102922	-0.096969	0.000218029	0.0137422	0.0225694	0.787272	0.893025
102724657_at	LOC102724657	-0.131827	0.0382147	0.194693	-0.0730071	0.00213689	0.0397617	0.115632	0.000906448	0.0210769
102724699_at	LOC102724699	0.0182744	0.567579	0.758481	0.0190249	0.567412	0.766821	-0.117368	0.00239129	0.034446
102724849_at	LOC102724849	0.1841	0.0333762	0.181024	0.0154442	0.267884	0.523223	-0.0670392	0.000674586	0.0183435
102724970_at	LOC102724970	-0.1318	0.599647	0.780347	-0.0846173	0.000203306	0.0133026	0.130443	0.16598	0.379302
10274_at	STAG1	-0.135019	0.00175113	0.041202	-0.0161314	0.682902	0.839503	0.0350839	0.00931838	0.0742738
10276_at	NET1	-0.0343967	0.555619	0.750197	-0.187283	7.28973e-06	0.00387604	-0.020978	0.211795	0.435438
10278_at	EFS	0.0756474	0.657123	0.817643	0.0708369	0.00191798	0.0376635	0.00694444	0.865506	0.935274
1027_at	CDKN1B	0.281196	0.0188622	0.138704	0.0883608	0.2056	0.453218	-0.187391	0.00388578	0.0449948
102800317_at	LOC400927-CSNK1E	-0.000741464	0.985219	0.994345	0.0770399	0.160021	0.39801	-0.103769	0.00201777	0.0315141
10286_at	BCAS2	0.12764	0.30663	0.552291	0.229709	0.000699838	0.0225673	0.053928	0.191608	0.411968
10288_at	LILRB2	-0.113137	0.000616961	0.0265142	0.241446	0.0653146	0.243598	-0.0563874	0.587739	0.769089
10289_at	EIF1B	0.24179	0.00245591	0.0479314	0.157281	0.00274564	0.0454234	-0.0377423	0.492351	0.697521
10309_at	CCNO	0.161422	0.163788	0.399111	-0.209436	0.00542364	0.0651798	0.106735	0.000119005	0.00763754
1030_at	CDKN2B	-0.242133	0.149791	0.380954	0.130046	0.209797	0.458063	-0.293132	2.01134e-05	0.00318887
10317_at	B3GALT5	-0.118218	0.286185	0.533468	-0.00309245	0.968393	0.985283	0.111726	0.000135743	0.00815598
10318_at	TNIP1	0.0388817	0.636556	0.805073	-0.0456091	0.45106	0.6848	0.19043	5.05351e-07	0.000864792
10331_at	B3GNT3	0.352412	0.0304336	0.173886	0.181532	6.89088e-05	0.00814416	0.259259	0.0018602	0.0303085
103344926_at	LINCR-0002	0.0818323	0.000516314	0.0250392	-0.000651042	0.975787	0.98841	-0.0189164	0.191533	0.411929
1033_at	CDKN3	-0.105288	0.0940868	0.303198	0.0197121	0.719375	0.861618	-0.10366	0.00128348	0.0253548
10343_at	PKDREJ	-0.217683	0.00770795	0.0872104	-0.0700955	0.0473834	0.205322	-0.10735	5.93264e-05	0.00525921
10346_at	TRIM22	-0.310637	0.0112556	0.10716	-0.368001	0.00161702	0.0345377	0.0293873	0.544066	0.737498
10347_at	ABCA7	-0.114493	0.070429	0.262971	-0.0396412	0.0446068	0.199288	-0.0623734	0.000451784	0.0147111
103611081_at	LOC103611081	-0.110297	0.125815	0.350543	-0.235713	0.000432902	0.0181554	-0.139341	0.0637944	0.219692
10362_at	HMG20B	0.124421	0.19793	0.442661	-0.0749783	0.26389	0.519095	-0.0952691	3.65488e-05	0.00430458
10363_at	HMG20A	0.261737	0.165384	0.40077	-0.0647786	0.18978	0.435178	0.0900608	0.00152036	0.0273427
10367_at	MICU1	0.137297	0.00224535	0.0460864	0.030816	0.320119	0.574607	-0.105613	0.0159505	0.100434
103695364_at	PKNOX2-AS1	0.184805	0.000126268	0.0136643	-0.0179941	0.0903709	0.292012	-0.10999	0.0587957	0.209487
103724388_at	LINC01068	0.106174	0.64877	0.812703	0.278646	0.000967934	0.0262998	0.308558	0.00162217	0.0282616
103752554_at	MYCNUT	0.0697881	0.472781	0.690522	-0.0090965	0.732812	0.869115	0.0840025	0.0027038	0.0368619
10385_at	BTN2A2	-0.319047	0.0272574	0.1656	0.174063	0.00260244	0.0442898	-0.0605288	0.447336	0.661522
10389_at	SCML2	-0.115985	0.0329553	0.18008	-0.0637478	0.00713327	0.0760134	0.0994466	0.00233822	0.034078
10397_at	NDRG1	0.426324	0.067037	0.256621	0.194661	6.70053e-05	0.00806859	0.481373	4.96568e-06	0.00186473
103_at	ADAR	0.00972946	0.619239	0.793705	-0.100948	3.85225e-05	0.00684484	-0.0191696	0.447771	0.661582
10400_at	PEMT	-0.0560981	0.508927	0.718125	-0.0349031	0.23307	0.486744	-0.0477792	0.000409695	0.0141882
10403_at	NDC80	0.221191	0.000457447	0.0240715	0.0551939	0.353843	0.60559	0.00242332	0.95496	0.980051
10406_at	WFDC2	-0.0156612	0.95797	0.981421	0.0977286	1.21646e-05	0.00438325	0.0795718	0.0772752	0.24428
10413_at	YAP1	-0.0403646	0.211491	0.456082	-0.0476707	0.162033	0.400276	-0.0380136	0.00235434	0.0341324
10419_at	PRMT5	0.181821	0.0018512	0.0420423	-0.0202185	0.646687	0.817548	0.0249566	0.188901	0.409079
10421_at	CD2BP2	0.0200738	0.735021	0.864363	-0.015625	0.799722	0.907348	0.128762	0.00176312	0.0295739
10425_at	ARIH2	-0.152109	0.000314776	0.0195612	-0.0703487	0.0991837	0.307138	0.110388	0.061119	0.214025
104326052_at	NRIR	-0.157218	0.126306	0.351082	-0.0553385	0.000819191	0.0242762	0.0142144	0.51663	0.716434
104326053_at	LINC00363	0.176071	0.00203163	0.0440774	-0.00972946	0.815261	0.914932	0.0210142	0.483412	0.689894
104326054_at	LINC00399	0.0645888	0.00217301	0.0455853	-0.0254268	0.742159	0.875164	0.0437826	0.00193714	0.0307909
104326058_at	SMAD1-AS1	0.206037	0.146103	0.376766	0.139413	0.127332	0.350389	0.248155	0.00295529	0.0388587
104355287_at	LINC01317	-0.0290166	0.307407	0.553173	0.1182	0.00239129	0.0422455	-0.0332393	0.334715	0.565434
104355296_at	SCEL-AS1	-0.0240976	0.368032	0.607645	-0.0700231	0.000636316	0.0215885	-0.0023329	0.865262	0.935255
104355426_at	LENG8-AS1	-0.521774	0.0149645	0.123789	-0.341526	0.0244912	0.146208	0.394531	0.00188396	0.0303912
10437_at	IFI30	-0.0169271	0.721026	0.856539	0.0387731	0.534953	0.745198	0.245949	6.27984e-05	0.00546898
104472519_at	STX18-IT1	0.170681	0.170361	0.407548	0.0516131	0.30965	0.563702	0.042372	0.000910368	0.0210769
104472713_at	PCAT29	-0.151494	0.269945	0.517642	-0.0457357	0.00248095	0.0431867	-0.140553	0.00319996	0.0404851
10449_at	ACAA2	0.271973	0.128807	0.354408	-0.102648	0.105641	0.317622	-0.243725	0.00192572	0.0307749
10454_at	TAB1	0.0369828	0.552039	0.747486	-0.263997	0.00246788	0.043106	0.0174154	0.732251	0.861418
10455_at	ECI2	0.10753	0.0333981	0.181024	-0.00535301	0.630004	0.806954	0.126881	2.60605e-05	0.00355713
10457_at	GPNMB	-0.168077	0.516395	0.723167	0.219618	0.00218992	0.0404203	0.116645	0.00987703	0.0767338
10460_at	TACC3	0.204825	0.0023669	0.0474012	-0.00473814	0.908746	0.960657	0.0145038	0.800154	0.9004
10463_at	SLC30A9	0.0613245	0.316319	0.562483	-0.0805845	0.000219602	0.0137422	0.0518663	0.565471	0.75318
10471_at	PFDN6	0.207827	0.000381012	0.0218645	-0.0553024	0.336916	0.59065	0.0111762	0.818776	0.911518
10478_at	SLC25A17	0.0179398	0.850025	0.927501	0.0360966	0.0991351	0.307103	0.096101	5.39678e-05	0.00514673
1047_at	CLGN	-0.0628798	0.0563168	0.236489	0.0508717	0.000723447	0.0227936	-0.00282118	0.890687	0.947255
10482_at	NXF1	0.0355541	0.0378754	0.193708	0.120949	0.000631704	0.0214614	-0.0255353	0.647427	0.808769
1048_at	CEACAM5	0.0666233	0.454377	0.676261	-0.072555	0.221534	0.472712	0.328179	0.000267208	0.0114538
10494_at	STK25	0.0968244	0.211079	0.455623	-0.0891565	0.00036907	0.0171461	-0.196542	0.00957232	0.0753029
10498_at	CARM1	0.0016276	0.932454	0.970023	-0.0776186	0.110789	0.324856	-0.0843822	0.000650622	0.0179794
10499_at	NCOA2	-0.0442166	0.313863	0.560328	-0.101635	0.275049	0.530804	-0.0949436	0.000536973	0.0160865
10507_at	SEMA4D	0.140173	0.237573	0.484805	-0.233344	0.0148127	0.111901	-0.162146	0.00426014	0.0473982
10520_at	ZNF211	0.453197	0.0057519	0.0747904	0.18967	0.00235366	0.0419465	0.118652	0.0066698	0.0616228
10527_at	IPO7	-0.0702763	0.142082	0.371864	0.039605	0.217898	0.468322	0.0686126	0.00100168	0.0221309
10529_at	NEBL	-0.148003	0.404457	0.638017	-0.240614	0.0936306	0.296894	-0.100803	0.000270018	0.0114752
1052_at	CEBPD	0.143555	0.494733	0.707133	-0.0102358	0.920117	0.965026	0.199617	0.000227755	0.0106284
10531_at	PITRM1	0.0418837	0.0419784	0.204019	0.0621745	0.0116596	0.0989303	0.046875	0.000257279	0.0112426
105369140_at	LOC105369140	0.299859	0.12231	0.3454	-0.506547	0.001841	0.0368393	-0.0759549	0.674474	0.82609
105369145_at	OFCC1	0.138238	0.0474809	0.216629	-0.0733145	0.000450322	0.0186563	-0.137261	1.83919e-05	0.00305416
105369169_at	LOC105369169	0.0097385	0.898078	0.953408	-0.0348669	0.15064	0.385214	0.122323	0.00078535	0.0198407
105369190_at	LOC105369190	0.298268	0.00029797	0.019021	0.201606	0.0601373	0.233187	-0.110713	0.319543	0.550942
105369669_at	LOC105369669	-0.400608	3.8641e-06	0.00603081	-0.197573	0.0204582	0.133166	-0.376085	0.0134327	0.0909972
10536_at	P3H3	0.143121	0.00140052	0.0368325	-0.108778	0.289845	0.545079	0.0949074	0.0739597	0.238338
105370362_at	LOC105370362	0.0365397	0.756851	0.877476	-0.0840386	0.000588705	0.0210411	-0.00236907	0.912773	0.959358
105370939_at	LOC105370939	-0.0747794	0.130843	0.356891	0.329138	0.00199673	0.0384321	0.0166016	0.881327	0.943471
105371031_at	LOC105371031	0.0627894	0.24296	0.4897	0.0224971	0.673751	0.833721	-0.0899523	0.000536942	0.0160865
105371558_at	LOC105371558	-0.241591	0.361587	0.602277	-0.0885417	0.00156095	0.033836	-0.0523727	0.728098	0.859509
105371729_at	LOC105371729	0.204319	0.00219059	0.0457186	0.321651	7.46108e-05	0.00842625	-0.0351382	0.884953	0.944732
105372109_at	LOC105372109	-0.324237	0.00647929	0.0798466	0.343804	0.0368418	0.180609	0.101309	0.00103511	0.0225762
105373352_at	LOC105373352	0.169705	0.197094	0.441889	0.159198	4.67089e-05	0.00725576	-0.158022	0.0557042	0.202808
105374156_at	LOC105374156	0.295618	0.00133896	0.0360745	-0.0249747	0.388324	0.63545	-0.0433485	0.725634	0.857851
105374312_at	LOC105374312	0.0167462	0.646891	0.811723	0.0516855	0.00205803	0.0389932	-0.062934	0.518199	0.717556
105374380_at	LOC105374380	0.167634	3.978e-05	0.0102888	0.027398	0.359071	0.609952	0.0016276	0.974839	0.989103
105374382_at	LOC105374382	0.357169	0.219757	0.466084	0.162977	0.000455623	0.0188129	-0.300655	0.137833	0.340629
105374620_at	LOC105374620	-0.132388	0.150899	0.382606	-0.132668	0.000213734	0.0137422	-0.000976563	0.981807	0.992258
105375304_at	LOC105375304	-0.20251	0.00261193	0.0495025	0.119864	0.0947106	0.298785	0.0016276	0.875034	0.939863
105376501_at	LOC105376501	-0.246763	0.000259867	0.0180036	0.0238715	0.302817	0.557385	-0.00848163	0.2791	0.50937
105376685_at	LOC105376685	0.357151	3.18708e-05	0.0101059	-0.00367115	0.960446	0.982818	0.0655382	0.369689	0.596067
105376731_at	LOC105376731	-0.36292	0.000126951	0.0136643	0.0206887	0.48625	0.711918	0.17504	0.000895974	0.0210648
105376798_at	LOC105376798	-0.344274	0.000332729	0.0200717	0.03852	0.67025	0.831818	-0.143717	0.192272	0.412667
105376917_at	LOC105376917	-0.00947627	0.709498	0.850055	-0.0166377	0.0429557	0.195442	0.0245768	0.00320011	0.0404851
105377621_at	LOC105377621	0.0314489	0.461014	0.680894	-0.0156793	0.0727441	0.258763	0.0749964	0.00195134	0.0308633
105377622_at	LOC105377622	0.0655744	0.576759	0.764632	-0.0966797	1.0571e-05	0.00421697	-0.125615	0.00159546	0.0279897
105377623_at	LOC105377623	-0.0750054	0.197102	0.441889	0.0603299	0.134225	0.360514	0.0554109	0.00396835	0.0455026
105378081_at	LOC105378081	-0.0954499	0.508837	0.718052	-0.144712	0.00214226	0.0397617	-0.0852141	0.145645	0.350994
105378146_at	LOC105378146	0.281304	0.000752647	0.0282049	0.0209238	0.257491	0.512393	-0.0162941	0.445754	0.660542
105378254_at	LOC105378254	0.39586	0.0628025	0.248151	0.0170718	0.709844	0.855648	-0.171821	0.000378894	0.0135817
105379177_at	LOC105379177	0.139034	0.215933	0.461239	-0.126374	0.297618	0.552627	-0.101725	7.82094e-05	0.00605511
105379199_at	LOC105379199	-0.143663	0.00103442	0.0320606	0.031684	0.56312	0.763829	0.0725007	0.0136236	0.091783
10537_at	UBD	-0.181948	0.000964858	0.0313585	-0.0943287	0.0672495	0.247586	-0.0200738	0.232575	0.460108
10557_at	RPP38	0.167426	0.000545222	0.025564	-0.0397135	0.115141	0.331332	-0.054796	0.224437	0.450729
10569_at	SLU7	0.0360605	0.0210292	0.146263	0.0827185	0.000251492	0.0143985	0.177481	0.0214521	0.118511
10570_at	DPYSL4	-0.188965	0.00180872	0.0418476	0.0160952	0.776035	0.894976	0.107024	0.0591157	0.210164
10575_at	CCT4	-0.0754485	0.0200382	0.142991	-0.0355541	0.450244	0.684165	0.0334201	0.000755757	0.0194913
10579_at	TACC2	-0.0575629	0.475334	0.692106	0.117296	0.00143174	0.032339	-0.121148	0.00964425	0.0757096
1057_at	CELP	0.0935692	0.00244925	0.0478645	0.0364945	0.00200459	0.0384935	-0.0193142	0.745276	0.869149
10580_at	SORBS1	0.315728	0.000102736	0.0128332	-0.0382306	0.395843	0.64183	-0.0319191	0.051394	0.194158
10584_at	COLEC10	-0.00455729	0.897358	0.952974	-0.00669126	0.224881	0.476687	-0.0302192	0.00104194	0.0226453
10589_at	DRAP1	0.181279	0.00910452	0.0956868	-0.0982711	0.174991	0.417177	0.217737	0.00128839	0.0254113
1059_at	CENPB	-0.00831887	0.810286	0.905731	-0.0509983	0.426035	0.664874	-0.034252	0.00255386	0.0357873
10608_at	MXD4	0.140951	0.00504453	0.069788	0.221191	0.00219579	0.0404985	-0.0409614	0.394005	0.617706
10610_at	ST6GALNAC2	-0.0864439	0.00987118	0.099958	-0.158818	0.00195935	0.0380381	0.0205078	0.617196	0.790137
10612_at	TRIM3	0.215404	0.0199548	0.142695	0.00741464	0.929702	0.970115	-0.151747	0.0030452	0.0396361
10614_at	HEXIM1	-0.159541	0.210228	0.454879	-0.0680339	0.0027839	0.0457806	-0.0921405	0.229271	0.45642
10620_at	ARID3B	-0.183865	0.00205645	0.044403	0.12037	0.0763326	0.266012	0.170501	0.0374948	0.161927
10628_at	TXNIP	-0.105035	0.351144	0.593957	-0.114149	0.00580687	0.0673645	-0.199508	0.0005127	0.0157719
10644_at	IGF2BP2	0.0243779	0.655448	0.816972	0.0624277	0.343111	0.596023	-0.189128	0.00411932	0.0465008
10648_at	SCGB1D1	-0.0189887	0.821425	0.911535	-0.00896991	0.498703	0.720381	-0.0229131	0.00349077	0.0425726
10655_at	DMRT2	-0.160645	8.87567e-05	0.0122131	0.137822	0.0110802	0.0959551	-0.0153899	0.369742	0.596104
10663_at	CXCR6	0.00567853	0.920547	0.964281	0.0584129	0.00108227	0.0275062	-0.0800781	0.246611	0.47616
10664_at	CTCF	-0.0947989	0.154946	0.387805	0.00137442	0.974249	0.987755	-0.0902054	0.000864119	0.0208131
10666_at	CD226	-0.089265	0.40496	0.638239	-0.0434932	0.00570843	0.0668657	0.0625543	0.00272633	0.0370078
10678_at	B3GNT2	-0.121817	0.00156223	0.0387192	-0.0331308	0.718866	0.86143	-0.107548	0.143299	0.348052
10690_at	FUT9	0.114222	0.21755	0.463132	0.0131113	0.72843	0.86677	0.175944	0.000708443	0.01872
10691_at	GMEB1	-0.0264214	0.799118	0.900355	0.174334	0.00297253	0.047391	0.0125868	0.749259	0.871698
10737_at	RFPL3S	0.106563	0.00190434	0.0425122	0.0855035	0.00779912	0.0799734	-0.0303277	0.380711	0.604954
1073_at	CFL2	-0.0111943	0.781481	0.891682	0.0409433	0.00253987	0.04366	-0.0682509	0.119713	0.313783
10741_at	RBBP9	0.0651403	0.626897	0.798694	0.0103805	0.687368	0.842263	0.0857567	0.000828815	0.0203566
10755_at	GIPC1	0.0732422	0.000495427	0.0246251	-0.0857567	0.20127	0.448711	-0.0706742	0.0632899	0.218775
10761_at	PLAC1	0.0485207	0.413264	0.644824	-0.128111	0.00170023	0.0354487	0.0496419	0.372716	0.598051
10762_at	NUP50	0.0454282	0.594797	0.77701	0.112413	4.71769e-05	0.00725576	-0.0258247	0.573697	0.758743
10763_at	NES	0.172182	0.00278472	0.0511697	-0.0054796	0.86695	0.940698	-0.0405816	0.000468634	0.0150725
10769_at	PLK2	-0.241211	0.0334508	0.181235	-0.165039	8.80128e-06	0.003998	-0.198206	0.00149385	0.0272072
10776_at	ARPP19	-0.0377966	0.680774	0.833503	-0.0165292	0.681122	0.838533	0.0941479	0.00138217	0.0263166
10785_at	WDR4	-0.0643989	0.302588	0.548493	-0.0161494	0.685909	0.84146	0.141891	8.47028e-05	0.00624384
10794_at	ZNF460	-0.0249566	0.701883	0.845798	0.00289352	0.936067	0.972482	0.0636212	0.00216004	0.0326252
10802_at	SEC24A	0.0243417	0.720769	0.856316	0.146195	0.0027494	0.0454551	0.0319734	0.381646	0.605973
10807_at	SDCCAG3	0.108615	0.019141	0.139568	0.0541088	0.016398	0.118342	0.122251	3.51438e-05	0.00419909
10808_at	HSPH1	0.0140697	0.515379	0.722448	0.0906033	0.0986028	0.306174	0.0360243	0.00317391	0.0402979
10809_at	STARD10	0.27492	0.0265894	0.163835	0.0597873	0.00140449	0.0319277	0.0802228	0.0283978	0.138945
10810_at	WASF3	-0.128092	0.204088	0.448413	0.0418656	0.00594198	0.0682279	0.171332	0.00100043	0.0221309
10817_at	FRS3	-0.451642	0.00927941	0.096757	-0.145128	0.000656854	0.021836	0.0497685	0.0525118	0.196308
1082_at	CGB	-0.305764	0.0523996	0.228159	-0.0821578	0.269784	0.525441	-0.367585	7.81993e-06	0.00232379
10840_at	ALDH1L1	-0.157733	6.21154e-05	0.0107781	-0.0305628	0.0762972	0.266008	0.119737	0.0827998	0.253968
10845_at	CLPX	0.02568	0.532391	0.733654	-0.0908927	0.0247649	0.147204	0.0678892	0.00405693	0.0460065
1084_at	CEACAM3	-0.0386285	0.353611	0.596179	-0.0509802	0.477909	0.70587	0.129196	0.000276016	0.0115707
10856_at	RUVBL2	0.179	0.000291821	0.019021	-0.0250651	0.408151	0.651027	0.00763166	0.762242	0.879151
10865_at	ARID5A	0.202944	0.0229416	0.15216	0.0288267	0.367529	0.617241	-0.165346	0.00284784	0.0379912
10866_at	HCP5	0.133699	0.396391	0.63182	-0.0462059	0.00277722	0.0457317	0.00227865	0.95749	0.981191
10870_at	HCST	0.131275	0.022036	0.149109	0.0139431	0.849543	0.93186	0.133011	0.00277341	0.0374221
10871_at	CD300C	0.13623	0.10678	0.323096	0.255733	0.00113195	0.0281089	-0.232892	0.0177353	0.106556
10874_at	NMU	-0.0847801	0.355016	0.59724	-0.0635127	0.0022665	0.0412542	-0.231409	0.00656812	0.0610483
10876_at	EDDM3A	0.0963361	0.000955094	0.0311898	0.0111762	0.450153	0.684165	-0.0345233	0.0622703	0.216493
10886_at	NPFFR2	-0.163104	0.000740168	0.0281432	-0.0140878	0.309688	0.563702	0.0372541	0.00961924	0.0755998
10887_at	PROKR1	-0.553828	0.00249157	0.0482947	0.0452474	0.519876	0.734526	0.0939489	0.0796929	0.248124
1088_at	CEACAM8	-0.235379	0.000172514	0.0157321	-0.00611256	0.843798	0.92876	-0.096951	0.0522401	0.195788
10890_at	RAB10	0.129232	0.157962	0.391756	0.0200376	0.616192	0.798112	0.0390625	0.00312831	0.0400712
10892_at	MALT1	0.0730252	0.00101311	0.031926	-0.0219546	0.73451	0.870133	-0.0190972	0.625449	0.795376
10900_at	RUNDC3A	0.38945	0.000786037	0.0288404	-0.0313947	0.52631	0.738944	0.0553747	0.352804	0.581369
10902_at	BRD8	0.105758	0.000485487	0.0245553	0.0813802	0.00105771	0.0274793	-0.175058	0.0274455	0.136582
10905_at	MAN1A2	0.0173973	0.425151	0.654137	0.0900246	8.2067e-05	0.00885016	0.0512876	0.218256	0.443809
10906_at	TRAFD1	0.0446687	0.286014	0.533468	-0.134404	0.00953061	0.0888171	-0.111509	0.00107397	0.0228594
10933_at	MORF4L1	0.029116	0.917169	0.962494	0.0694083	0.00155485	0.033763	0.248987	0.0869071	0.260542
10939_at	AFG3L2	-0.0651765	0.223035	0.470073	-0.234845	0.00238546	0.0422028	-0.0223886	0.703386	0.84473
10940_at	POP1	0.102648	0.0931458	0.301541	-0.0372179	0.592503	0.783299	-0.307436	5.50267e-05	0.00514673
10948_at	STARD3	0.045591	0.530089	0.732396	0.116536	0.00135341	0.0312629	0.0581236	0.0161328	0.100925
10957_at	PNRC1	0.0332393	0.403541	0.637426	0.185728	0.000688151	0.0224047	-0.0706019	0.0290947	0.140641
10962_at	MLLT11	0.278067	0.0790525	0.277474	0.149776	0.0951801	0.299655	0.188332	0.000537452	0.0160865
10963_at	STIP1	0.00477431	0.831973	0.917437	0.0171803	0.284304	0.539861	-0.054145	0.001162	0.0238696
10993_at	SDS	0.0330584	0.777681	0.889657	0.134549	0.0580733	0.228351	0.107874	0.00208244	0.0319647
10999_at	SLC27A4	0.000180845	0.997636	0.999009	-0.0173611	0.46669	0.696623	0.0903863	0.00171057	0.029218
11001_at	SLC27A2	-0.138238	0.0415523	0.203186	-0.0355179	0.157335	0.394621	0.0656467	0.00242743	0.0347367
11009_at	IL24	-0.21705	0.00037261	0.0215826	-0.0722114	0.00586571	0.0677461	-0.0893012	0.0328146	0.150353
11019_at	LIAS	-0.0502568	0.508612	0.717927	-0.0536386	0.116271	0.333317	0.125217	1.4825e-05	0.0028277
11025_at	LILRB3	-0.253961	0.000201695	0.016708	-0.0230939	0.661003	0.826479	-0.00439453	0.966839	0.98573
1102_at	RCBTB2	0.239692	0.170639	0.407832	0.069137	0.171678	0.412926	0.115072	0.00158283	0.0278713
11035_at	RIPK3	-0.0361328	0.834679	0.91911	0.127875	0.140612	0.370961	-0.0606011	0.00353777	0.0428961
1103_at	CHAT	-0.273302	3.735e-05	0.0101397	0.0339627	0.203204	0.450627	0.027615	0.419846	0.639175
11040_at	PIM2	0.201389	0.0081666	0.0901716	-0.136556	0.000253972	0.0144071	-0.0351743	0.539891	0.734738
11047_at	ADRM1	0.0786314	0.0650532	0.252822	0.0967159	9.71102e-06	0.00407089	0.0515408	0.0153209	0.0980371
11051_at	NUDT21	-0.00748698	0.836667	0.92013	0.00217014	0.914141	0.962841	-0.0498047	0.00427963	0.0475468
11055_at	ZPBP	0.0115289	0.677178	0.831322	0.0104167	0.750892	0.879722	-0.0632415	0.00445841	0.0485984
11062_at	DUS4L	-0.100911	0.0621974	0.247388	-0.0290437	0.507274	0.725637	0.098452	0.000807122	0.0200226
11067_at	C10orf10	0.200042	0.0388978	0.196339	-0.111816	0.0955688	0.300458	-0.138129	1.47696e-06	0.00130463
11069_at	RAPGEF4	0.131113	0.0010219	0.031926	0.0371817	0.540737	0.74925	0.0762985	0.264182	0.494187
1106_at	CHD2	0.0126953	0.579826	0.766521	0.108724	0.000932491	0.0258921	0.0594618	0.315051	0.546542
11077_at	HSF2BP	-0.21063	0.00174676	0.041202	-0.134766	0.0152449	0.113467	0.104908	0.237602	0.465848
11078_at	TRIOBP	-0.212891	0.00889771	0.0943365	-0.0699689	0.252702	0.507518	0.10225	0.0004685	0.0150725
1107_at	CHD3	0.0305266	0.615887	0.792064	-0.105867	0.000649621	0.0217467	-0.12236	0.0281555	0.13817
1108_at	CHD4	0.0464771	0.321154	0.567056	-0.0329138	0.109705	0.323252	-0.11462	0.00457018	0.0491881
11091_at	WDR5	-0.196452	0.0307766	0.174716	0.0370732	0.24535	0.499402	-0.118092	0.000804639	0.0200011
11094_at	CACFD1	-0.154225	0.0197553	0.141763	0.0841652	0.174927	0.417176	-0.0921766	2.96428e-05	0.00372159
11102_at	RPP14	-0.0816153	0.0638252	0.250252	0.0949436	0.0018808	0.0373497	0.0409433	0.603092	0.780505
11103_at	KRR1	0.0338903	0.665549	0.823627	0.0628617	0.255405	0.510439	0.0805122	0.00349498	0.0426029
11107_at	PRDM5	0.203803	0.000817042	0.0294576	0.0477611	0.266203	0.521547	-0.0687572	0.173185	0.388938
11112_at	HIBADH	-0.00528067	0.876678	0.94261	-0.00155527	0.907573	0.959971	-0.112269	0.00152856	0.0273955
1111_at	CHEK1	-0.0136719	0.825691	0.914269	0.0359881	0.020355	0.132963	0.0583406	0.000890578	0.0209778
11120_at	BTN2A1	0.229384	0.157661	0.391312	0.107313	0.00888878	0.0860168	0.22989	0.00363801	0.0436156
11128_at	POLR3A	0.116283	0.000484014	0.0245553	0.0692274	0.0520434	0.215791	0.041088	0.248562	0.478085
11129_at	CLASRP	-0.100333	0.00957919	0.0982671	0.0426432	0.49182	0.716172	-0.075991	0.000115209	0.00747888
1112_at	FOXN3	-0.00177228	0.992333	0.997182	0.146575	0.00629406	0.0709207	-0.213162	1.94651e-06	0.00133731
11132_at	CAPN10	0.379991	0.0127114	0.114157	0.189037	0.000674844	0.0221072	-0.289623	5.62143e-05	0.00516858
11137_at	PWP1	-0.0678892	0.0010252	0.031926	-0.0328053	0.204044	0.451721	0.0467303	0.0932552	0.271064
11138_at	TBC1D8	-0.216399	9.95274e-05	0.0126454	0.0664786	0.0020291	0.0386937	0.00300203	0.83379	0.918477
11151_at	CORO1A	0.5017	0.000175115	0.0158649	-0.0382487	0.535418	0.745437	0.127405	0.312287	0.543938
11155_at	LDB3	-0.00362594	0.982359	0.993331	0.20213	0.00286653	0.0465514	0.130697	0.0318445	0.147895
11156_at	PTP4A3	-0.0662435	0.465235	0.684337	0.059281	0.649663	0.819541	-0.138871	0.000371229	0.0135817
11160_at	ERLIN2	-0.00754123	0.714975	0.85312	-0.105577	0.00251586	0.043453	0.0190972	0.26824	0.4983
11167_at	FSTL1	0.0195855	0.766321	0.882766	0.0718678	0.1976	0.444294	-0.309281	0.00141179	0.0265737
11183_at	MAP4K5	-0.020978	0.564865	0.756526	0.17542	0.00119223	0.0289945	0.0559534	0.0817084	0.252139
11185_at	INMT	0.129774	0.0220258	0.149109	0.178675	0.116517	0.333659	-0.0459527	0.00187438	0.0303912
111_at	ADCY5	-0.0228226	0.739784	0.867245	0.0993019	0.0064331	0.0717035	-0.0685583	0.00206211	0.0318764
11200_at	CHEK2	0.179253	0.287082	0.534264	-0.0693721	0.0023157	0.041654	0.0313947	0.640145	0.803911
11201_at	POLI	-0.213614	0.00228716	0.0465498	-0.0509983	0.539342	0.74821	0.0455006	0.0479301	0.186187
11209_at	MST1P2	0.0896267	0.0203174	0.14389	0.29928	0.00254484	0.0437082	-0.15323	0.30919	0.541012
11221_at	DUSP10	-0.00868056	0.774519	0.887941	-0.20591	3.29863e-05	0.00649034	-0.106662	0.000426564	0.0144799
11226_at	GALNT6	0.0143953	0.867863	0.93768	0.0433666	0.000744809	0.0231412	-0.0173973	0.635815	0.801504
11227_at	GALNT5	0.131149	0.0261925	0.162809	0.0278863	0.139889	0.369946	0.11896	0.0045675	0.0491818
11232_at	POLG2	0.0166739	0.913758	0.960883	-0.13793	0.00109477	0.0276578	0.0696795	0.018257	0.108338
11237_at	RNF24	0.0895544	0.136189	0.363462	0.29626	9.15055e-05	0.00921022	0.276874	0.00565994	0.0561457
112464_at	PRKCDBP	0.0799334	0.00342186	0.0573393	0.0135634	0.681459	0.838761	0.173213	1.77042e-06	0.00133731
11254_at	SLC6A14	-0.017976	0.645108	0.810538	-0.171821	0.0259901	0.150718	-0.0790835	0.000158582	0.00901657
11255_at	HRH3	-0.165726	0.179478	0.418946	0.115958	0.000226338	0.0140654	-0.0811089	0.0573367	0.206631
112574_at	SNX18	-0.0368924	0.623067	0.79607	0.140426	0.214437	0.464257	0.133482	0.00217619	0.0327196
11264_at	PXMP4	0.1452	0.0365136	0.190018	0.0379051	0.766631	0.889501	-0.165835	0.00313828	0.0401325
11266_at	DUSP12	0.0276331	0.528721	0.731376	0.126483	0.00264762	0.0446682	-0.0701678	0.0394539	0.166265
11272_at	PRR4	-0.34205	1.49646e-05	0.0079592	0.048376	0.642587	0.814863	0.0356988	0.722301	0.85612
112744_at	IL17F	-0.183042	0.00208125	0.0446835	-0.0585757	0.0101775	0.0919696	-0.000651042	0.983103	0.992736
11277_at	TREX1	-0.180519	0.289452	0.536529	-0.0112666	0.792598	0.903591	0.120045	0.00308015	0.0397399
11278_at	KLF12	0.0298394	0.431643	0.659068	-0.118273	0.000402173	0.0175436	0.0110315	0.763051	0.879715
11280_at	SCN11A	0.285753	3.30678e-05	0.0101397	0.0128942	0.363559	0.613269	-0.0455548	0.0105076	0.079378
112840_at	WDR89	0.0948712	0.435711	0.661659	-0.0671658	0.431793	0.669744	0.124855	0.000726143	0.019005
112849_at	L3HYPDH	0.116229	0.230108	0.476854	0.10366	0.000785324	0.0238032	0.202763	0.0187423	0.110032
11285_at	B4GALT7	-0.0767506	0.167328	0.40368	-0.0309968	0.423301	0.662794	-0.118851	0.0018486	0.0302279
112885_at	PHF21B	0.0838035	0.0166175	0.130229	0.131474	0.00192892	0.0376635	-0.122342	0.102407	0.286519
112_at	ADCY6	0.141746	0.409251	0.641608	0.0614511	0.000234235	0.0142159	-0.0908927	0.0385224	0.164422
11309_at	SLCO2B1	-0.107187	0.126841	0.351639	0.058648	0.0122438	0.101551	0.118906	0.00210085	0.0321138
113130_at	CDCA5	0.200014	5.1069e-05	0.0102922	0.120479	0.0186194	0.126585	-0.0150463	0.874502	0.939577
113157_at	RPLP0P2	-0.075548	0.519957	0.72574	0.0784324	0.0170084	0.120567	0.0346318	0.00387166	0.0449231
11325_at	DDX42	-0.0864077	0.000699895	0.0276682	-0.149306	0.00408237	0.0563759	-0.0238354	0.605206	0.781899
113263_at	GLCCI1	0.305754	0.000261782	0.0180408	0.326497	0.0386069	0.184302	-0.0065285	0.930861	0.968288
113277_at	TMEM106A	0.379304	0.0206607	0.145148	0.0176505	0.703776	0.851881	0.135272	0.00361245	0.0434852
113278_at	SLC52A3	0.168511	0.00141961	0.0371092	-0.017542	0.81234	0.913878	-0.131782	0.1117	0.30052
1132_at	CHRM4	-0.204083	0.00012514	0.0136643	0.0546513	0.307725	0.561827	-0.110786	0.183426	0.402259
11334_at	TUSC2	-0.0656829	0.17133	0.408592	-0.00235098	0.956732	0.981336	0.154586	7.89695e-05	0.00605511
113402_at	SFT2D1	-0.128038	0.0510504	0.225269	0.0823568	4.05672e-05	0.00704632	0.123843	0.0511046	0.193504
11344_at	TWF2	0.173991	4.58176e-05	0.0102888	0.0481771	0.306759	0.561049	0.0248843	0.559626	0.748984
113452_at	TMEM54	0.00274884	0.971034	0.987889	-0.0191696	0.692006	0.844912	-0.106445	0.000477604	0.015242
11345_at	GABARAPL2	0.125778	0.000629727	0.0266612	0.054362	0.011103	0.0960849	-0.195674	0.000166307	0.00918884
113612_at	CYP2U1	-0.191569	0.000127069	0.0136643	0.0410156	0.0191836	0.128579	0.0438187	0.459977	0.671899
113655_at	MFSD3	0.120226	0.000581784	0.0261148	-0.0541088	0.42738	0.665893	-0.0702402	0.011981	0.085311
113746_at	ODF3	-0.37679	0.00140315	0.0368325	0.0290979	0.275705	0.53149	0.0894097	0.0121196	0.0856959
113791_at	PIK3IP1	0.0638563	0.197496	0.442241	0.12028	6.54774e-05	0.0080653	0.114276	0.12895	0.327491
1137_at	CHRNA4	0.157091	0.302991	0.548761	-0.0372721	0.254642	0.509634	-0.121003	0.00334955	0.0413808
1139_at	CHRNA7	0.186695	0.000219142	0.0171707	-0.0226056	0.656064	0.823509	0.00837312	0.886338	0.945355
114034_at	TOE1	-0.135561	0.0326869	0.179535	-0.194625	0.000759565	0.0232792	0.000795718	0.987907	0.995393
114041_at	B3GALT5-AS1	0.166992	7.04767e-05	0.0114329	0.0226237	0.106181	0.318189	0.0166558	0.680985	0.830226
114049_at	WBSCR22	-0.0847078	0.335982	0.581189	-0.187898	0.000788783	0.0238509	0.00491898	0.813565	0.908356
1140_at	CHRNB1	0.143736	0.346593	0.590093	0.145544	6.6242e-05	0.00806859	0.0449219	0.238742	0.466967
114131_at	UCN3	-0.0738751	0.500444	0.711554	-0.110894	0.00018062	0.0126194	-0.0599139	0.0313764	0.146724
114785_at	MBD6	-0.15115	0.000133896	0.0138563	-0.0784144	0.182825	0.427497	0.028031	0.25926	0.489562
114790_at	STK11IP	-0.00851779	0.896974	0.952947	0.0777995	0.165934	0.405539	0.123987	0.000445082	0.0146191
114791_at	TUBGCP5	-0.203125	0.0821022	0.282437	-0.178711	3.79788e-05	0.00682642	-0.0151548	0.75483	0.875122
114801_at	TMEM200A	-0.0402561	0.273261	0.521342	-0.0397678	0.0437593	0.197534	0.196434	0.002228	0.033116
114805_at	GALNT13	0.065493	0.0321648	0.17813	0.106481	0.203161	0.450586	0.0454102	0.000305406	0.0121417
114815_at	SORCS1	0.126365	0.00215282	0.0454419	0.0193866	0.0920414	0.294726	0.00495515	0.632052	0.799537
114818_at	KLHL29	-0.0683413	0.161717	0.396093	-0.0799154	0.160646	0.39876	-0.157643	0.000319251	0.012521
114819_at	CROCCP3	-0.112413	0.141292	0.370504	-0.193414	0.00373851	0.0539467	0.0500217	0.00149983	0.0272251
114879_at	OSBPL5	0.0251374	0.421724	0.651302	0.145164	0.00180468	0.0364072	-0.0449038	0.393141	0.617016
114881_at	OSBPL7	-0.135308	0.199082	0.443713	-0.44477	0.00111111	0.0278733	-0.0934968	0.27243	0.502747
114897_at	C1QTNF1	-0.139739	0.292526	0.538969	-0.0700774	0.000233364	0.0142159	-0.0224971	0.728679	0.859827
114926_at	SMIM19	0.123879	0.000513477	0.0250392	-0.11433	0.157845	0.395259	0.0489366	0.330456	0.561807
114991_at	ZNF618	0.489981	0.0174691	0.133877	-0.00573278	0.912392	0.962262	0.208876	0.000185512	0.00969277
115106_at	HAUS1	-0.056731	0.688566	0.838477	0.0512153	0.0986124	0.306174	-0.0377242	0.000508325	0.0157097
115110_at	LOC115110	-0.0225333	0.814586	0.907897	-0.130371	0.00247686	0.0431867	0.052861	0.270667	0.500778
115123_at	MARCH3	0.0549226	0.42957	0.657358	0.204771	0.00185889	0.0370773	-0.138708	0.0187484	0.110032
115352_at	FCRL3	0.112296	0.164425	0.399795	-0.0808919	0.00291058	0.0469279	0.035952	0.361322	0.588978
115361_at	GBP4	0.172427	0.233316	0.480363	-0.295103	0.000690931	0.0224047	-0.0753942	0.280694	0.510846
1153_at	CIRBP	-0.22092	0.0370474	0.191273	-0.181858	0.004671	0.0605178	-0.101671	9.66248e-05	0.0067977
115572_at	FAM46B	-0.294108	0.0213972	0.147626	0.0595341	0.500731	0.721796	-0.262189	0.000247092	0.0110913
115650_at	TNFRSF13C	0.170718	0.000731014	0.0280756	-0.0952148	0.388925	0.635828	0.00370732	0.883466	0.944163
115701_at	ALPK2	-0.302725	0.00136782	0.0365686	-0.0204355	0.54784	0.754103	-0.00569662	0.720115	0.855004
115703_at	ARHGAP33	0.222729	7.16492e-05	0.0114329	-0.0993562	0.19208	0.438208	0.0257161	0.667891	0.822369
115749_at	C12orf56	-0.112829	0.00068987	0.0276007	0.0178675	0.02482	0.147204	-0.031901	0.145826	0.351223
115811_at	IQCD	0.196054	0.10452	0.319977	-0.064417	0.118655	0.336901	0.231174	8.73184e-06	0.00242657
115_at	ADCY9	0.00439453	0.950817	0.978185	0.0175962	0.368703	0.618245	-0.14133	0.00126187	0.0251437
116159_at	CYYR1	0.0388726	0.35827	0.600019	0.0568396	0.000261288	0.0146209	0.0347222	0.357434	0.585225
116225_at	ZMYND19	0.000651042	0.982699	0.993405	0.0349392	0.29243	0.547391	-0.0544343	0.00306871	0.0397399
116238_at	TLCD1	-0.113263	0.514083	0.721735	-0.390082	0.00208048	0.0390736	-0.126194	0.00010447	0.007093
116337_at	PANX3	0.0432852	0.442131	0.667302	0.0561523	0.00226007	0.0412542	0.0380136	0.508081	0.710245
116369_at	SLC26A8	-0.0851056	0.278288	0.526122	-0.00300203	0.906371	0.959315	0.112214	0.00371212	0.0440556
116372_at	LYPD1	-0.280129	0.175276	0.413694	-0.14587	8.10201e-05	0.00885016	-0.286169	0.000196859	0.00993658
1163_at	CKS1B	-0.00670935	0.956596	0.980623	-0.214084	0.00197283	0.0381501	0.00274884	0.98654	0.994467
116412_at	ZNF837	0.0185909	0.788696	0.895232	0.173358	0.000720559	0.0227606	-0.147009	0.203409	0.425951
116511_at	MAS1L	-0.288185	0.1912	0.434174	-0.0879087	0.00293044	0.0471732	0.115488	0.0856854	0.258635
116832_at	RPL39L	0.183612	0.00363207	0.0589516	-0.229094	0.00428426	0.0578715	0.107964	0.00171588	0.0292682
116844_at	LRG1	0.0112124	0.787053	0.894511	0.127695	0.0013164	0.0308028	-0.0905671	0.271076	0.501321
116986_at	AGAP2	-0.107042	0.442337	0.667355	-0.0810728	0.00151814	0.0332874	0.0408167	0.336833	0.5675
117177_at	RAB3IP	-0.0712167	0.00175066	0.041202	0.0477792	0.0879857	0.288206	-0.00983796	0.836797	0.920049
117195_at	MRGPRX3	0.0367929	0.584452	0.770413	-0.090965	0.0473214	0.205294	0.125597	0.000482193	0.0153489
117196_at	MRGPRX4	0.156946	0.283583	0.530903	0.0952872	0.0016667	0.0350676	-0.0734411	0.197727	0.41902
117283_at	IP6K3	0.019902	0.689337	0.838629	-0.172508	1.81328e-05	0.00515493	-0.00792101	0.894258	0.949379
1174_at	AP1S1	0.0800781	0.144367	0.374947	0.0168909	0.477011	0.705191	0.107494	0.00440756	0.048295
118429_at	ANTXR2	0.0630787	0.435618	0.661646	0.147099	0.0100261	0.0912163	0.292065	0.000552972	0.0163385
118430_at	MUCL1	-0.176342	0.000229305	0.0174474	-0.0817419	0.120554	0.339966	-0.0318106	0.0182634	0.108349
118461_at	C10orf71	0.198577	0.000253547	0.0178147	-0.0197844	0.524532	0.737619	0.048792	0.307049	0.538598
118491_at	CFAP70	-0.129178	0.000147972	0.0145706	-0.011122	0.307127	0.561279	0.0245587	0.355443	0.583433
118670_at	FAM24A	0.114936	0.345165	0.588756	0.101526	1.55613e-05	0.00487188	-0.0324617	0.552372	0.74379
118738_at	ZNF488	-0.21611	0.00346799	0.0575663	-0.188332	0.000437998	0.0182681	-0.0233832	0.631093	0.798813
118932_at	ANKRD22	0.400662	0.000637589	0.0266835	0.119538	0.183075	0.427574	0.0559896	0.298468	0.528912
118980_at	SFXN2	-0.164714	0.0016967	0.0405846	-0.0921586	0.0773907	0.267969	-0.0213759	0.593941	0.773765
118987_at	PDZD8	-0.0149378	0.462671	0.682364	0.0474899	0.367613	0.617298	-0.13538	0.00277593	0.0374251
119385_at	AGAP11	-0.0842014	0.0349667	0.185971	0.171459	0.23732	0.491471	0.274342	0.00301768	0.0394312
119391_at	GSTO2	0.0458804	0.0312337	0.17578	-0.0550854	0.00472615	0.0608179	0.103335	0.00135045	0.0260662
119392_at	SFR1	0.0555556	0.0223492	0.149922	-0.0659361	0.0897687	0.290837	0.0674552	0.00234094	0.034078
119437_at	CTAGE7P	0.0932979	0.0713929	0.264494	-0.0417209	0.00187059	0.0372806	-0.00522642	0.538219	0.73345
119504_at	ANAPC16	-0.119141	8.30338e-05	0.0120525	-0.102575	0.0348959	0.176067	0.0162399	0.391337	0.615435
119548_at	PNLIPRP3	0.0976743	0.322141	0.56785	0.0265299	0.774463	0.894123	0.594003	0.00194594	0.0308303
119678_at	OR52E2	0.198441	0.00109484	0.0329343	-0.0228588	0.244027	0.498081	0.0655382	0.139961	0.343281
119682_at	OR51L1	0.0911639	0.124661	0.34879	-0.0307075	0.0183381	0.125629	0.05136	0.000138258	0.00820033
119749_at	OR4C46	0.373942	4.11012e-06	0.00603081	0.0432038	0.242115	0.49666	-0.0570385	0.121814	0.316685
120071_at	GYLTL1B	-0.218226	3.68804e-05	0.0101397	0.00674551	0.868246	0.941063	0.077058	0.137889	0.340678
120224_at	TMEM45B	0.386068	0.03071	0.174554	0.0930266	0.00274306	0.0454234	0.0444878	0.107849	0.295018
120526_at	DNAJC24	0.0886321	0.0166021	0.130149	0.0314308	0.423988	0.663199	0.237413	1.94503e-06	0.00133731
1209_at	CLPTM1	-0.0863715	0.0459843	0.213468	0.0478154	0.00176525	0.0360082	-0.0415582	0.0379321	0.163189
121053_at	C12orf45	0.064851	0.00241957	0.0476886	-0.0125145	0.818763	0.916352	-0.118851	0.000712611	0.01877
121129_at	OR2AP1	0.12387	0.0403059	0.199937	-0.0181207	0.0699277	0.252669	0.0766421	0.000442094	0.0146191
121214_at	SDR9C7	-0.127459	0.0486678	0.21934	0.112522	0.018248	0.125456	0.172418	0.00106712	0.0228594
121504_at	HIST4H4	-0.143663	0.00117403	0.0338719	-0.00770399	0.804288	0.909952	0.0233652	0.34968	0.578445
121536_at	AEBP2	0.0728443	0.000650934	0.0269841	0.0805483	0.0420693	0.193258	-0.0836227	0.0384953	0.164383
1215_at	CMA1	-0.176812	0.135503	0.362429	0.0242513	0.484664	0.710908	0.123282	0.00375802	0.0443238
121601_at	ANO4	-0.00792101	0.927787	0.967614	0.183503	0.00234582	0.0419213	-0.0264214	0.227687	0.454643
121838_at	LINC00284	0.167182	0.000853949	0.030001	-0.027398	0.451326	0.685045	-0.0743996	0.312512	0.544129
122553_at	TRAPPC6B	-0.0281395	0.745599	0.870428	0.0430773	0.0255248	0.149456	0.172056	0.00157463	0.0278447
122773_at	KLHDC1	0.024188	0.701717	0.845745	-0.0610713	0.000568533	0.020728	-0.00573278	0.848675	0.926099
122809_at	SOCS4	-0.08648	0.000853793	0.030001	0.0959563	0.178999	0.421998	-0.0152271	0.720616	0.855354
122953_at	JDP2	-0.068703	0.109775	0.326839	0.0604745	0.409475	0.652213	-0.153537	0.00326724	0.0409663
122961_at	ISCA2	-0.0636393	0.00135405	0.036402	-0.112052	0.177776	0.420727	0.0845992	0.10631	0.29251
123016_at	TTC8	-0.105324	0.000264946	0.0181521	0.0420284	0.0892489	0.28995	0.0162399	0.616787	0.789841
123264_at	SLC51B	0.278736	0.000616666	0.0265142	-0.00115741	0.963926	0.984059	-0.0408529	0.503022	0.706286
123720_at	WHAMM	0.253092	0.0020784	0.0446612	0.101581	0.278784	0.534883	-0.0577619	0.322217	0.554008
123722_at	FSD2	0.0140336	0.851344	0.928394	-0.0996817	0.000246381	0.0143567	-0.0246492	0.429149	0.64721
123811_at	FOPNL	-0.0692998	0.148439	0.379749	0.0563874	0.00015028	0.0117525	0.109375	0.000798692	0.0199672
123872_at	DNAAF1	0.126501	0.000337789	0.0201565	0.0422092	0.40002	0.645424	-0.0647967	0.366191	0.593163
123970_at	C16orf78	0.248237	0.00131127	0.0357176	0.0678892	0.298617	0.553653	0.0630244	0.289245	0.519716
124274_at	GPR139	0.0306261	0.901677	0.955288	-0.0784505	0.000553824	0.0203532	-0.0885959	0.0363943	0.159152
124401_at	ANKS3	0.12963	0.0275438	0.166238	0.0724103	0.41728	0.659083	-0.137496	0.000270826	0.0114752
124538_at	OR4D2	0.0671477	0.100218	0.313363	0.0602394	0.00248123	0.0431867	0.0730071	0.0385216	0.164422
124583_at	CANT1	0.0215929	0.873224	0.940902	0.028682	0.373921	0.622773	0.126483	0.00112326	0.0234048
124637_at	CYB5D1	0.16654	0.00186218	0.0420423	0.018193	0.775352	0.894615	0.0697338	0.318378	0.549737
124842_at	TMEM132E	-0.198694	0.00344672	0.0574834	0.0824472	0.059602	0.232075	-0.138618	0.00154364	0.0275362
124912_at	SPACA3	0.12613	0.00184307	0.0420423	-0.00679977	0.733471	0.869485	0.0368381	0.42246	0.640829
124925_at	SEZ6	-0.180212	0.000448084	0.0239362	0.0193323	0.579053	0.774159	0	1	1
124935_at	SLC43A2	0.00430411	0.946094	0.975924	-0.141764	0.00135754	0.0312918	-0.240144	0.000491858	0.0155366
124975_at	GGT6	-0.155527	0.275725	0.523691	0.0796441	0.00106682	0.0274989	-0.0790835	0.191888	0.412165
124995_at	MRPL10	0.165979	1.59025e-05	0.0079592	-0.0452112	0.216305	0.466546	0.0144133	0.321933	0.553734
125058_at	TBC1D16	0.131239	0.0207614	0.145355	-0.176758	2.8923e-06	0.00298064	-0.0327329	0.728613	0.859811
125228_at	FAM210A	0.037037	0.679501	0.832851	-0.0326968	0.486234	0.711918	0.0634404	0.00364227	0.0436156
125488_at	TTC39C	-0.130787	0.000767562	0.0284193	-0.00640191	0.868805	0.941348	-0.0536386	0.201672	0.423662
125704_at	FAM69C	-0.124439	0.143649	0.374186	-0.0600586	0.32894	0.583203	0.10527	0.000167945	0.00921015
1258_at	CNGB1	0.0766873	0.243379	0.490067	0.100532	2.87445e-05	0.00633644	-0.0625362	0.0985085	0.280079
125_at	ADH1B	0.34866	0.00186508	0.0420501	0.0162941	0.348901	0.60135	-0.101725	0.163935	0.376753
126006_at	PCP2	-0.152199	0.113137	0.331857	0.112992	0.000138919	0.0111918	-0.00379774	0.935233	0.970121
126129_at	CPT1C	-0.176884	0.209035	0.453197	-0.0471824	0.0502189	0.211776	-0.15757	0.00124583	0.0249449
1261_at	CNGA3	0.0118634	0.91248	0.960271	0.0938223	0.000828378	0.0244199	0.0946904	0.0381304	0.163502
126205_at	NLRP8	-0.108842	0.0980319	0.309576	0.0870768	0.00143933	0.0324512	-0.0679253	0.0369846	0.160819
126231_at	ZNF573	0.0244321	0.829083	0.915761	-0.0275427	0.463038	0.693618	0.143012	0.000179597	0.00953213
126295_at	ZNF57	-0.0801143	0.00182736	0.0420423	0.05136	0.454313	0.68767	-0.0417209	0.60451	0.781427
1262_at	CNGA4	0.0360786	0.478533	0.694615	0.0889757	0.00698801	0.0753091	-0.0842376	0.000962338	0.0216768
126326_at	GIPC3	-0.253617	0.0507877	0.224751	0.0831163	0.00160283	0.0344121	0.0579427	0.524569	0.722846
126382_at	NR2C2AP	0.071271	0.177107	0.416308	-0.177951	0.116866	0.33427	0.103299	0.00282906	0.0378631
126432_at	RINL	-0.196126	2.85817e-05	0.00981822	-0.173937	0.102735	0.313271	0.0359701	0.210178	0.433699
126520_at	PLK5	0.101436	0.0994549	0.311962	0.0958116	0.00107058	0.0274989	-0.0238715	0.24531	0.474785
126541_at	OR10H4	-0.0945819	0.0413917	0.202645	0.199797	0.000847134	0.024747	0.039587	0.205935	0.428473
126668_at	TDRD10	-0.0370461	0.372101	0.610493	0.00784867	0.798462	0.906719	0.0504738	0.00174694	0.0294992
126669_at	SHE	-0.248752	3.69142e-05	0.0101397	-0.0090965	0.699976	0.849736	-0.0106337	0.264535	0.494292
1266_at	CNN3	-0.072555	0.000739235	0.0281432	-0.0301649	0.0634771	0.240137	-0.136393	0.00200147	0.0314167
126823_at	KLHDC9	-0.0547056	0.449827	0.673053	-0.128581	0.00307189	0.04827	0.167046	0.0742171	0.238688
126969_at	SLC44A3	-0.00683594	0.952014	0.978522	0.15842	0.00119378	0.0290036	0.0717231	0.000504986	0.0156514
127002_at	ATXN7L2	-0.035102	0.797017	0.89913	-0.0317925	0.334053	0.588297	0.0741826	0.000215449	0.0103269
127069_at	OR2T10	0.201262	0.000108578	0.0131613	0.166974	0.00357728	0.0526852	-0.0998806	0.675854	0.826832
127294_at	MYOM3	-0.0310601	0.714012	0.852613	0.1216	0.00149662	0.0329923	0.0209238	0.189837	0.410064
1272_at	CNTN1	0.165762	0.203594	0.447758	0.0595703	0.0563567	0.224383	0.220305	0.00270806	0.0368749
127385_at	OR10J5	0.0327058	0.861169	0.933893	-0.0734411	0.335507	0.589312	0.150644	0.00268468	0.0367868
127544_at	RNF19B	-0.157914	0.0690297	0.26038	0.167824	0.000219664	0.0137422	-0.0585576	0.0621354	0.216224
127731_at	VWA5B1	-0.243752	0.000126788	0.0136643	-0.0743273	0.0238685	0.143985	-0.170645	3.9833e-05	0.00451922
127943_at	FCRLB	-0.180031	0.00179213	0.0416371	0.0169813	0.652625	0.821195	-0.108236	0.0612339	0.214124
128061_at	C1orf131	0.0711444	0.471781	0.689695	0.0391529	0.00306742	0.0482611	0.0161133	0.854313	0.929517
128272_at	ARHGEF19	0.115849	0.347674	0.590777	-0.255245	0.000716368	0.0227606	-0.249602	0.0755028	0.240651
128486_at	FITM2	0.0651042	0.488174	0.701692	0.0506004	0.00104929	0.027318	0.00846354	0.862665	0.933843
1284_at	COL4A2	-0.170573	0.00541762	0.0723608	-0.0707465	0.523708	0.73709	-0.0984881	0.00432831	0.0477484
1285_at	COL4A3	0.0254539	0.0401913	0.199734	0.0234556	0.0601155	0.233187	-0.0966254	0.00259912	0.0360943
128611_at	ZNF831	-0.121148	0.00224036	0.046074	0.0317745	0.502505	0.722964	0.0120262	0.54226	0.736371
128861_at	BPIFA3	-0.0991482	0.000411706	0.0229585	0.01199	0.830378	0.922464	0.0666052	0.22896	0.456045
128_at	ADH5	-0.212312	0.0790491	0.277474	0.0917245	0.00146921	0.0327368	0.043873	0.562918	0.751317
129025_at	ZNF280A	-0.115786	0.00123162	0.0345371	0.0214663	0.604157	0.790196	-0.0245768	0.50383	0.706779
1293_at	COL6A3	-0.0732693	0.20458	0.448822	-0.0362413	0.00104619	0.0272824	-0.0713433	0.0258414	0.132212
129521_at	NMS	0.102195	0.362444	0.602874	-0.0462059	0.246685	0.500475	-0.0441262	0.00158049	0.0278713
129531_at	MITD1	-0.120877	0.0509283	0.225135	0.0458623	0.00154377	0.0336005	-0.0912001	0.00263122	0.0363361
129563_at	DIS3L2	-0.116247	0.0117209	0.109288	-0.0316479	0.65416	0.822205	-0.123698	0.00210636	0.032177
1295_at	COL8A1	-0.205747	0.00162722	0.0396359	0.131492	0.124728	0.346478	-0.12538	0.0259475	0.132486
129642_at	MBOAT2	0.0358073	0.638838	0.806347	0.0220992	0.762719	0.886977	0.133102	0.00181875	0.0300205
129787_at	TMEM18	-0.0452112	0.622933	0.796058	-0.103082	0.184778	0.429118	0.210323	0.00182705	0.0300767
129807_at	NEU4	0.134639	0.265118	0.512326	0.00504557	0.916954	0.964037	-0.0612341	0.000253369	0.0112103
1299_at	COL9A3	0.188657	0.453306	0.675643	0.0371275	0.350109	0.602268	-0.208406	0.000517461	0.0158592
130074_at	FAM168B	0.00842737	0.562399	0.755128	0.0429326	0.00111119	0.0278733	0.0258608	0.456766	0.668671
1300_at	COL10A1	-0.0268283	0.729804	0.860765	-0.100713	9.21614e-05	0.00921022	0.0359158	0.0821735	0.252786
130106_at	CIB4	-0.073631	0.175296	0.413702	0.0421188	0.00303806	0.0479517	-0.0933341	0.0285737	0.139282
130120_at	REG3G	0.162733	0.00217639	0.0455971	-0.0309426	0.217406	0.467697	0.0195493	0.689495	0.83623
130162_at	CLHC1	0.191316	0.051338	0.225852	-0.0996094	0.0572865	0.226608	0.0705295	0.000256284	0.0112426
130340_at	AP1S3	-0.130642	0.0794096	0.277919	-0.0508536	0.2091	0.457468	-0.0957393	0.00385674	0.0449099
1303_at	COL12A1	-0.137695	0.00968875	0.0988895	-0.0251013	0.0489858	0.20902	-0.116934	0.00165059	0.0285306
130560_at	SPATA3	-0.0365035	0.254381	0.502036	0.109664	0.00188229	0.0373497	-0.0274703	0.0279014	0.137577
130612_at	TMEM198	0.0698242	0.0433623	0.207563	0.0705838	0.00203628	0.0387707	-0.094383	0.0325509	0.149588
1306_at	COL15A1	0.217213	0.031496	0.176602	0.00428602	0.882173	0.947724	-0.110822	0.0019779	0.0311589
1307_at	COL16A1	-0.159632	0.000459449	0.0240753	-0.0498047	0.117255	0.334802	-0.0222258	0.499463	0.703054
130888_at	FBXO36	-0.556568	0.000545634	0.025564	-0.192329	0.504535	0.724228	0.202438	0.139546	0.342841
1308_at	COL17A1	0.191985	0.0259356	0.16215	0.0219907	0.315361	0.56963	0.0938947	0.00187372	0.0303912
131375_at	LYZL4	-0.0807292	0.206946	0.45108	0.116102	9.21721e-05	0.00921022	-0.00725188	0.492082	0.697259
131474_at	CHCHD4	0.290672	0.010527	0.103197	-0.210919	0.00222004	0.0407634	0.273419	0.0970516	0.2775
131566_at	DCBLD2	-0.0366753	0.0160087	0.127847	-0.0164931	0.532338	0.743368	0.0855035	0.00294457	0.0388209
131601_at	TPRA1	0.0664062	0.0869351	0.29076	0.0764974	0.00225872	0.0412542	0.051794	0.321299	0.553084
131669_at	UROC1	0.0304362	0.347688	0.590777	0.0967882	1.92338e-05	0.0052622	-0.102412	0.0194595	0.111929
1316_at	KLF6	0.220812	0.0014583	0.0375336	0.078342	0.144211	0.376879	-0.0458623	0.143901	0.348789
1317_at	SLC31A1	-0.0584852	0.148572	0.379845	0.0805483	0.0027318	0.045407	-0.0278863	0.0519636	0.195292
132014_at	IL17RE	0.218623	0.118412	0.339478	0.109773	0.0367664	0.180455	-0.138997	0.00322257	0.0406859
132158_at	GLYCTK	0.0704572	0.00775503	0.0874119	0.0930447	0.266358	0.521726	0.0678349	0.00421062	0.0470038
132299_at	OCIAD2	-0.0361328	0.802197	0.901788	0.0260778	0.169731	0.410411	0.160518	7.35091e-05	0.00596099
132321_at	C4orf33	-0.17976	0.00178991	0.0416371	-0.23244	0.337038	0.59065	0.246184	0.183003	0.401581
132332_at	TMEM155	-0.00320096	0.910048	0.959095	0.0174696	0.288488	0.543797	-0.057147	0.000529498	0.0160766
132720_at	C4orf32	0.0486111	0.465409	0.684483	-0.052445	0.40753	0.650747	0.127297	0.00403171	0.0459311
132864_at	CPEB2	0.044524	0.0707896	0.263523	0.342394	0.000276889	0.0150807	0.169976	0.141172	0.344957
132884_at	EVC2	0.00300203	0.960758	0.982655	-0.102684	3.01872e-05	0.0063616	-0.0442347	0.683661	0.832627
132946_at	ARL9	-0.117251	0.192391	0.435871	-0.0198206	0.16867	0.409473	0.0611256	0.000165554	0.00918084
132954_at	PDCL2	0.0320638	0.806849	0.90355	-0.214175	0.00128769	0.0303521	-0.286115	0.0042941	0.0475858
132989_at	C4orf36	0.144405	0.00140432	0.0368325	-0.0955404	0.0319317	0.167863	0.0161314	0.32575	0.557254
133022_at	TRAM1L1	-0.233498	9.19052e-06	0.00700032	-0.00439453	0.795634	0.905167	0.0566768	0.209634	0.433048
133522_at	PPARGC1B	0.173629	0.185107	0.426518	0.0622106	0.292751	0.547717	-0.0536567	0.000289252	0.0118069
133923_at	ZNF474	-0.0478787	0.227223	0.473893	0.124765	0.00161887	0.0345377	-0.103226	0.235007	0.463252
133_at	ADM	0.0587384	0.712073	0.851589	0.227575	0.00097759	0.0263773	-0.0665148	0.388359	0.612387
1340_at	COX6B1	0.250036	0.000723609	0.0280756	-0.0730975	0.173245	0.414918	0.01841	0.590249	0.77123
134145_at	FAM173B	0.0800239	0.365859	0.605668	0.0444336	0.319142	0.573435	0.259748	0.00377733	0.0443823
134266_at	GRPEL2	-0.0792824	0.0264356	0.163581	0.0923756	0.0221859	0.139164	0.0856481	0.000496242	0.0155558
134285_at	TMEM171	0.257053	0.102437	0.317165	0.350152	6.96175e-06	0.00387604	0.100188	0.0625959	0.21732
134288_at	TMEM174	-0.168538	0.0110361	0.105879	0.0562609	0.00274517	0.0454234	-0.0622106	0.0677313	0.227646
134359_at	POC5	0.20034	0.0199966	0.142853	0.224863	0.00281722	0.0460942	0.00871672	0.773135	0.885707
134429_at	STARD4	-0.0870226	0.238175	0.485257	-0.147714	0.0904034	0.292014	0.190665	0.00369621	0.0439512
134430_at	WDR36	-0.0722656	0.00121498	0.0342188	0.0357711	0.285626	0.54096	0.0412688	0.285786	0.516427
134492_at	NUDCD2	0.128997	0.0130481	0.115422	-0.0216471	0.750253	0.879432	0.15276	0.000303913	0.0121417
134510_at	UBLCP1	-0.0689742	0.00289401	0.0522464	0.0469473	0.625094	0.803635	0.0769314	0.00342083	0.0420096
1350_at	COX7C	0.196036	0.000200835	0.016708	-0.0104528	0.300689	0.555686	-0.0343967	0.441946	0.657601
135138_at	PACRG	0.16569	0.00112295	0.0331826	-0.039388	0.397732	0.643326	-0.0260055	0.0201683	0.1139
1352_at	COX10	0.0105613	0.727984	0.859725	-0.054796	0.000864257	0.0249134	-0.0197844	0.14021	0.343631
135398_at	C6orf141	0.270255	8.52438e-05	0.0120525	0.294705	0.0388314	0.184774	0.207556	0.00859692	0.0704999
135458_at	HUS1B	-0.0886773	0.288423	0.535516	-0.0779442	0.000640083	0.0216273	-0.0931351	0.0851786	0.257735
135946_at	OR6B1	-0.237585	0.00343953	0.0574568	0.00537109	0.886518	0.949469	0.0630244	0.00386369	0.0449231
136332_at	LRGUK	-0.0352828	0.478392	0.694615	0.108905	0.00836662	0.0832053	-0.0438187	0.00107381	0.0228594
1365_at	CLDN3	-0.0583406	0.164814	0.400074	0.212113	1.85457e-06	0.00254829	-0.109827	0.00014195	0.00833931
136_at	ADORA2B	-0.0334201	0.274708	0.522682	0.00528067	0.894447	0.95355	0.0894821	0.00309778	0.0398842
137075_at	CLDN23	0.276168	0.000907355	0.0306161	-0.00488281	0.918429	0.964297	-0.131746	0.22619	0.452911
1370_at	CPN2	-0.207031	0.00184536	0.0420423	0.0474537	0.0628508	0.238721	-0.0733326	0.0703095	0.232041
1374_at	CPT1A	-0.00531684	0.88275	0.946031	0.0164931	0.433048	0.670501	0.107494	0.00148763	0.0272072
137970_at	UNC5D	-0.271719	0.00033016	0.0200143	0.00972946	0.58817	0.78085	-0.0156793	0.229627	0.456847
1379_at	CR1L	0.131682	0.200537	0.44527	-0.0568576	0.000177719	0.0124873	-0.0199834	0.256901	0.487153
138046_at	RALYL	0.180483	0.000378484	0.0218096	-0.0573459	0.317871	0.572226	-0.0586118	0.352977	0.581548
138151_at	NACC2	-0.0765697	0.350433	0.593525	-0.0326606	0.690151	0.843794	-0.244249	0.000436873	0.0145622
1382_at	CRABP2	0.0538737	0.693047	0.840889	-0.208279	0.00598456	0.0686213	-0.342267	0.00158553	0.0278713
1384_at	CRAT	0.239999	0.00119094	0.0338959	0.0633138	0.481482	0.708797	-0.0366934	0.144039	0.348916
138724_at	C9orf131	0.172526	0.00224407	0.0460864	0.112269	0.0548404	0.221559	-0.0416667	0.356062	0.583888
1387_at	CREBBP	-0.0171441	0.654245	0.81633	0.108073	5.4406e-06	0.00386566	-0.0394604	0.0193004	0.111558
139067_at	SPANXN3	-0.124928	0.00031676	0.0195861	-0.0357711	0.302458	0.556984	0.0233471	0.227953	0.454931
139201_at	MAP2K4P1	-0.0170808	0.730657	0.861425	0.0999349	0.205423	0.453116	0.124421	0.000270955	0.0114752
139212_at	PIH1D3	0.00648329	0.81946	0.910581	0.00374349	0.923706	0.966904	-0.0491717	0.00247766	0.0351243
139221_at	MUM1L1	0.137144	0.240969	0.488036	0.0182653	0.795185	0.90505	-0.0946542	0.00227423	0.0334561
139324_at	HDX	0.0232024	0.866606	0.937065	0.129973	4.15765e-06	0.0035459	-0.0308521	0.472095	0.68148
139420_at	PPP4R3CP	-0.18231	1.99889e-05	0.00828966	0.0387912	0.330424	0.584719	-0.0528248	0.0240014	0.126789
139716_at	GAB3	-0.0367386	0.501627	0.712703	0.0780527	0.0013228	0.0308648	-0.0931532	0.000913448	0.0211034
139741_at	ACTRT1	0.053304	0.615789	0.792064	0.0351382	0.29341	0.548361	-0.0855939	0.000361292	0.0134172
140290_at	TCP10L	-0.201271	0.545102	0.7432	0.117043	0.00257305	0.0440411	-0.0135272	0.771664	0.885116
140459_at	ASB6	0.10055	0.000334317	0.0201184	0.105505	0.0414437	0.191512	-0.0587746	0.063524	0.21915
140461_at	ASB8	-0.150318	0.0966936	0.307394	0.0836589	0.0481873	0.207236	-0.0564959	8.05777e-05	0.00606983
140606_at	SELM	0.356689	5.12035e-06	0.00620166	-0.175962	0.0268676	0.152798	0.0985605	0.185898	0.405516
140609_at	NEK7	0.0865162	0.0259295	0.16215	0.0723018	0.258208	0.513365	-0.111256	9.92919e-05	0.00691771
140628_at	GATA5	-0.240252	0.0239137	0.155483	-0.118689	0.00116164	0.0284746	0.0345775	0.71438	0.851497
140683_at	BPIFA2	-0.0540003	0.492577	0.705152	-0.0327872	0.202611	0.450047	0.035753	0.00102584	0.0224731
140700_at	SAMD10	0.239348	0.000131828	0.0138481	-0.0599501	0.534157	0.744761	-0.0218822	0.767014	0.882068
140706_at	CCM2L	0.143464	0.000105866	0.0130919	0.150861	0.194055	0.440368	-0.159089	0.218735	0.444169
140771_at	SMCR5	0.324056	0.0179304	0.135217	0.064001	0.324484	0.578954	-0.13869	0.000536984	0.0160865
140809_at	SRXN1	0.321361	0.00386918	0.0610163	0.361328	4.61465e-05	0.00725576	0.414026	0.000130582	0.00797453
140831_at	ZSWIM3	0.264811	0.000601605	0.0263354	0.0725188	0.492164	0.716377	0.210106	0.0178753	0.107093
140836_at	BANF2	-0.104709	0.0955	0.305284	0.0862269	0.00324867	0.0497053	-0.00437645	0.871783	0.938043
140846_at	FAM83C-AS1	0.21365	0.13406	0.3606	0.136393	0.00967748	0.0896809	0.247577	6.67964e-06	0.0020396
140885_at	SIRPA	-0.142578	0.000258189	0.0180015	-0.0821759	0.143077	0.375236	-0.445511	0.00724064	0.0645809
140893_at	RBBP8NL	0.0855758	0.553152	0.748419	0.211643	0.183512	0.428028	-0.313006	5.3253e-05	0.00512492
140947_at	DCANP1	0.0908746	0.276173	0.524341	0.0840386	0.00102063	0.0269486	-0.0104709	0.780915	0.889654
140_at	ADORA3	0.492974	0.000159459	0.0152049	-0.0553747	0.506971	0.725422	0.0921947	0.287272	0.518091
1410_at	CRYAB	-0.163249	4.11698e-05	0.0102888	-0.0132921	0.844775	0.929299	0.0257704	0.171036	0.38593
1416_at	CRYBB2P1	-0.0698242	0.561033	0.754242	-0.073423	0.195935	0.4422	-0.160735	0.0036096	0.0434852
1418_at	CRYGA	-0.0258699	0.692744	0.840625	-0.0887044	0.0791369	0.271838	-0.132885	0.000192764	0.00981045
1420_at	CRYGC	-0.107395	0.354905	0.597215	-0.146105	0.000618181	0.021403	0.0326425	0.615492	0.789166
142827_at	ACSM6	-0.170799	0.000185844	0.0161848	-0.151855	0.0215046	0.136833	0.0970414	0.0458436	0.181335
143162_at	FRMPD2	-0.200611	0.000292948	0.019021	0.0364583	0.290026	0.545201	0.0322266	0.584533	0.766833
1431_at	CS	-0.0787037	0.00102385	0.031926	-0.02011	0.0511698	0.213817	0.018627	0.395447	0.61901
143279_at	HECTD2	-0.0444246	0.288337	0.535515	0.0213578	0.705196	0.852912	-0.0706199	0.00434078	0.0478221
143379_at	C10orf82	0.140408	0.00154084	0.0385724	-0.0319553	0.639487	0.812724	-0.102195	0.057954	0.20762
143384_at	CACUL1	-0.127315	0.00110256	0.0329343	-0.0673466	0.0373377	0.181534	-0.0521557	0.174191	0.390454
143501_at	C11orf40	-0.20128	0.106529	0.322696	0.0712348	0.0477478	0.206207	0.0864258	0.00177543	0.0296458
143689_at	PIWIL4	0.151693	0.40052	0.635085	-0.072338	0.0601654	0.23324	-0.0793367	0.00101638	0.0223849
1439_at	CSF2RB	0.103733	0.0848393	0.286725	0.0738571	0.00111103	0.0278733	-0.00687211	0.894757	0.94952
144097_at	C11orf84	0.197862	0.0168209	0.131125	-0.1756	0.00123241	0.0296509	-0.00683594	0.912339	0.959054
144108_at	SPTY2D1	0.139576	0.00215699	0.0454419	0.0505281	0.0767958	0.266932	0.0831706	0.199537	0.421196
144110_at	TMEM86A	-0.0381311	0.611623	0.789029	0.134042	0.00193154	0.0376635	-0.0443613	0.535505	0.731506
144124_at	OR10A5	-0.153393	0.00848103	0.0920006	0.0585395	0.397	0.642689	-0.0660988	0.000701012	0.0186643
144132_at	DNHD1	-0.0653393	0.630103	0.800716	0.141077	0.00101597	0.0269043	-0.0833333	0.047962	0.186274
144245_at	ALG10B	-0.143057	0.000401422	0.0225723	0.164153	0.437755	0.675018	-0.0134368	0.919398	0.96215
144321_at	GLIPR1L2	0.00955765	0.93673	0.971736	-0.0658999	6.96339e-05	0.00814416	-0.0131474	0.82076	0.912394
144406_at	WDR66	0.158384	0.00116659	0.0337465	-0.0437464	0.0804683	0.27451	0.175709	0.0550624	0.201502
144501_at	KRT80	-0.265553	0.0429498	0.206669	-0.124313	0.000617404	0.021403	-0.0973669	0.0132244	0.0900797
144577_at	C12orf66	-0.186216	0.000910551	0.0306221	-0.0936415	0.0306124	0.163827	0.0193142	0.626459	0.795975
144717_at	FAM109A	-0.189037	0.00862657	0.092708	0.232512	0.00229544	0.0415008	0.0398582	0.717796	0.853726
144811_at	LACC1	0.171929	0.223101	0.470073	0.325684	0.081971	0.277307	0.354239	0.000523269	0.0160173
145226_at	RDH12	0.240614	0.000234147	0.0174474	0.0453559	0.390249	0.63709	-0.0427517	0.565743	0.753183
145389_at	SLC38A6	0.0618851	0.507908	0.717629	0.0590639	0.30955	0.563611	0.173539	0.00224117	0.0331966
145438_at	FRMD6-AS1	-0.273998	9.14824e-05	0.0123641	-0.0400391	0.457791	0.689684	0.0650861	0.479746	0.687261
145483_at	FAM161B	-0.0730794	0.48059	0.696027	-0.0298394	0.00267453	0.0449688	-0.0877098	0.0134833	0.0911905
145837_at	DRAIC	-0.0545338	0.807929	0.904309	0.0547779	0.000183789	0.0127329	-0.0545247	0.0341418	0.153826
145845_at	LOC145845	0.310086	0.0161516	0.128412	-0.0625181	0.00127086	0.0301942	-0.0289171	0.666802	0.821731
145864_at	HAPLN3	0.280174	0.091013	0.297484	-0.276801	1.29501e-07	0.000800737	0.135543	0.104506	0.289542
145946_at	SPATA8	0.0920953	0.147135	0.378563	-0.0364041	0.00646105	0.0718853	0.060366	0.000699454	0.0186643
145957_at	NRG4	-0.429633	0.00388925	0.0611136	0.0335286	0.271034	0.526672	0.469763	0.000609294	0.0172622
1460_at	CSNK2B	-0.059932	0.242618	0.489392	0.000217014	0.989987	0.99538	-0.0663701	0.00379113	0.044481
146225_at	CMTM2	0.133066	3.55467e-05	0.0101397	0.0151729	0.191914	0.438115	-0.0245587	0.511171	0.712311
146325_at	PRR35	-0.309932	0.0211983	0.146903	-0.227648	1.66479e-05	0.00500717	0.0146304	0.820958	0.912532
146429_at	SLC22A31	-0.296369	1.12879e-05	0.00734694	0.0682509	0.439673	0.676605	0.106301	0.0531961	0.198207
146433_at	IL34	0.141475	0.000939755	0.0309082	-0.0290075	0.614847	0.79739	0.00679977	0.872198	0.938317
146434_at	ZNF597	0.225966	0.173464	0.41146	-0.0782335	0.00138135	0.0316341	-0.0939851	0.00762081	0.0663591
146513_at	LOC146513	0.252767	0.00064225	0.026742	-0.0216652	0.546271	0.752991	-0.0680519	0.00161771	0.0282362
146691_at	TOM1L2	-0.043873	0.135147	0.361908	-0.162109	9.65594e-06	0.00407089	-0.0690466	0.0112952	0.0826652
146712_at	B3GNTL1	0.0990307	0.345434	0.588972	-0.203722	0.000526474	0.0199713	0.0385923	0.189042	0.40917
146779_at	EFCAB3	-0.0876917	0.0655968	0.253669	-0.0803675	0.000173255	0.0124379	0.0476707	0.0405229	0.168701
146802_at	SLC47A2	0.286187	0.0158068	0.127094	0.198803	0.0223631	0.139779	0.148962	5.87892e-06	0.00195232
146849_at	CCDC42	-0.273166	0.000135927	0.0139631	0.0995913	0.169441	0.410153	-0.00537109	0.884129	0.944412
146857_at	SLFN13	-0.171694	0.00161469	0.0394625	0.182038	0.00495502	0.0624631	0.0174696	0.774117	0.886523
1468_at	SLC25A10	-0.0887044	0.425548	0.654277	-0.0831163	0.125091	0.346768	-0.0842737	0.00330392	0.0412082
146923_at	RUNDC1	0.101599	0.235802	0.482877	0.163231	7.89605e-05	0.00875754	0.114077	0.024596	0.128413
146_at	ADRA1D	0.0240524	0.840959	0.92237	-0.00750506	0.936852	0.972679	0.164533	1.14479e-06	0.00109387
147040_at	KCTD11	-0.111581	0.514377	0.721943	0.0217376	0.289119	0.544406	0.240885	0.00176609	0.0295739
147407_at	SLC25A52	0.252143	0.275431	0.523413	-0.0364222	0.679674	0.83742	-0.106138	0.00234812	0.0341023
147409_at	DSG4	0.150752	0.0941352	0.303268	-0.0589916	0.445074	0.680051	-0.521014	6.83876e-05	0.00576947
147429_at	AQP4-AS1	-0.232946	0.0531889	0.229725	0.0217737	0.564577	0.764942	-0.0405454	0.0014377	0.0266989
147463_at	ANKRD29	-0.00768591	0.943864	0.97517	-0.155943	6.4389e-05	0.0080653	0.23584	6.09482e-05	0.00536452
147495_at	APCDD1	-0.078125	0.425646	0.654315	-0.191804	0.0115279	0.0982833	-0.278356	0.00415825	0.0467694
1475_at	CSTA	0.206308	0.0100202	0.100703	0.0876374	0.228221	0.480951	0.311126	0.0023595	0.0341738
147645_at	VSIG10L	-0.278483	0.000892714	0.0303942	-0.0699689	0.344995	0.597742	-0.19014	0.00090483	0.0210769
1476_at	CSTB	0.128364	0.00018508	0.0161752	0.0561343	0.0260627	0.151033	0.0238354	0.348377	0.577578
147906_at	DACT3	-0.0244321	0.509896	0.718663	0.00641999	0.898139	0.955592	-0.10753	0.000224392	0.0105112
147923_at	ZNF420	-0.441804	0.000823094	0.0295239	0.0895001	0.00290563	0.0469279	0.11207	0.0869692	0.260548
147965_at	FAM98C	0.114402	0.0921998	0.299616	-0.286567	7.04595e-05	0.00814416	0.191442	0.040817	0.169469
148022_at	TICAM1	0.138907	0.0422444	0.20503	-0.0944734	0.092855	0.295837	0.131203	0.00116481	0.0238696
148103_at	ZNF599	0.247323	0.00152621	0.0383614	0.0196036	0.397282	0.642894	0.0506547	0.103737	0.288446
148156_at	ZNF558	0.195385	0.25181	0.49977	0.121871	0.132942	0.358842	0.234248	1.11963e-05	0.00253977
148198_at	ZNF98	-0.333225	0.000308853	0.0193389	0.0563694	0.593965	0.784362	0.150951	0.216273	0.441286
148231_at	LINC00905	0.149414	0.00197052	0.0432542	-0.0903682	0.292259	0.547269	0.0305628	0.824477	0.914479
148266_at	ZNF569	0.0745352	0.00121612	0.0342188	-0.0377062	0.308149	0.56226	-0.010272	0.0940113	0.272206
1482_at	NKX2-5	0.14464	0.10631	0.322346	0.0726092	0.00318532	0.0492815	-0.0202727	0.18492	0.404316
148304_at	C1orf74	-0.0738932	0.514649	0.722118	-0.223488	0.000935198	0.0258921	-0.0394604	0.47792	0.686192
148327_at	CREB3L4	-0.183395	0.0914528	0.298325	-0.0695349	0.0002352	0.014223	-0.104112	0.138504	0.341401
148413_at	LOC148413	0.138473	0.0465489	0.214433	-0.207447	0.000190097	0.0128723	-0.156015	0.0307569	0.14498
148479_at	PHF13	-0.107621	0.229945	0.476717	-0.00614873	0.817266	0.915588	-0.0991934	0.00124019	0.0248773
148641_at	SLC35F3	0.100496	0.143984	0.374523	0.140119	0.0628933	0.238799	-0.173358	0.000127918	0.00788978
148709_at	LOC148709	-0.0374801	0.81684	0.909222	0.116735	0.000141077	0.0113287	-0.0479601	0.234607	0.462685
148741_at	ANKRD35	0.189489	7.71874e-05	0.0116927	-0.00122974	0.970598	0.985895	-0.0148655	0.801166	0.900934
148789_at	B3GALNT2	-0.0941117	0.226956	0.473831	-0.0435113	0.00226993	0.0412809	-0.0213759	0.039841	0.167166
1487_at	CTBP1	-0.0791739	0.48156	0.696353	-0.118381	0.000381128	0.0172015	-0.049226	0.569519	0.756007
148808_at	MFSD4	0.222349	0.000514871	0.0250392	0.0607096	0.312036	0.566306	0.128888	0.137649	0.340282
148867_at	SLC30A7	0.00430411	0.892579	0.950783	0.0358796	0.00165194	0.0349643	-0.0148293	0.325499	0.55694
148898_at	ZNF436-AS1	0.148655	0.165507	0.400843	0.0355179	0.272212	0.528007	0.161856	0.00218711	0.0328198
148932_at	MOB3C	0.214753	0.097831	0.309322	0.125705	0.00235661	0.0419626	0.153899	0.133723	0.334589
148979_at	GLIS1	-0.0267289	0.825199	0.914042	0.0585757	0.0980935	0.305099	-0.158185	0.00333085	0.0413031
148_at	ADRA1A	-0.102883	0.370417	0.609363	-0.0226237	0.394295	0.640363	-0.0888491	0.00243359	0.0347718
149420_at	PDIK1L	-0.233507	0.000544316	0.025564	-0.0283565	0.754292	0.881742	-0.0460069	0.338764	0.569109
149478_at	BTBD19	0.265245	0.0238459	0.155247	-0.336661	0.00175737	0.0360082	-0.014775	0.821498	0.91273
149643_at	SPATA45	0.162335	6.12631e-05	0.0107781	0.0470378	0.0955545	0.300451	0.0177409	0.101317	0.284895
1499_at	CTNNB1	-0.00332755	0.914409	0.9612	-0.0673466	0.000409644	0.0176275	-0.0532407	0.0063569	0.060039
150051_at	LOC150051	0.243399	0.0185217	0.137662	-0.0936053	0.00172135	0.0356867	-0.11462	0.0684786	0.228847
150185_at	LINC00895	-0.000569661	0.972121	0.988213	0.120388	0.00182792	0.0367561	0.0228407	0.404196	0.626652
150350_at	ENTHD1	0.0928367	0.00944469	0.0975098	-0.0472186	0.000575118	0.0208263	0.0240162	0.477968	0.686192
150465_at	TTL	0.0212312	0.313191	0.559531	-0.0612341	0.000495533	0.0194849	0.112775	0.111313	0.299901
150483_at	TEKT4	0.0515951	0.773703	0.887297	0.0776548	0.153196	0.388934	0.125362	0.00037451	0.0135817
150677_at	OTOS	-0.0346589	0.661551	0.820569	0.00513599	0.937816	0.973231	-0.0842556	0.00463722	0.0495431
150696_at	PROM2	0.0790654	0.00253464	0.0486341	-0.0915799	0.0162646	0.117796	0.0164569	0.727734	0.859308
150737_at	TTC30B	0.17475	0.29361	0.539915	-0.407064	0.000182907	0.0127329	0.163158	0.0367469	0.160118
150763_at	GPAT2	-0.120452	0.0595292	0.242591	0.0830621	0.00245821	0.0429805	-0.154008	0.411936	0.632779
150776_at	LOC150776	-0.354366	0.00216424	0.0455172	-0.00694444	0.915903	0.96371	-0.0155165	0.813932	0.908643
1508_at	CTSB	0.034035	0.349919	0.592894	-0.0337818	0.0910934	0.292885	-0.211299	2.09195e-05	0.00319384
150967_at	PKI55	-0.259856	0.280088	0.527562	-0.159813	2.76748e-05	0.00622255	0.185836	0.226931	0.453563
151050_at	KANSL1L	0.225694	5.91461e-05	0.0107781	-0.0520291	0.457988	0.689774	0.0692455	0.321551	0.553401
151174_at	LOC151174	-0.254539	0.119521	0.341203	-0.108055	1.2589e-05	0.00438325	-0.109936	0.148714	0.355102
151195_at	CCNYL1	0.132306	0.000123322	0.0136643	-0.134946	0.0644982	0.242179	-0.129268	0.147986	0.354108
151325_at	MYADML	0.0921857	0.000887716	0.0303942	-0.0557364	0.323389	0.577625	-0.0615054	0.210489	0.43398
151354_at	FAM84A	0.210341	0.0711905	0.264021	-0.0774378	0.0381238	0.183014	-0.154894	0.00252707	0.0355327
151475_at	LOC151475	0.149486	0.000143957	0.0142992	0.0200738	0.326387	0.580591	0.0734773	0.021072	0.117144
151658_at	LINC00635	-0.0338451	0.079427	0.277919	-0.0747613	0.000841823	0.0246692	0.0429145	0.00699282	0.0635624
151742_at	PPM1L	-0.112196	0.373281	0.611329	-0.29371	0.000788825	0.0238509	-0.24698	0.0128669	0.0887641
151827_at	LRRC34	0.0090332	0.896729	0.952947	-0.0664424	0.000217991	0.0137422	0.0328053	0.0912468	0.26772
151887_at	CCDC80	-0.102521	0.604476	0.783939	-0.243399	0.0495328	0.210317	-0.346173	5.70436e-05	0.00520612
151903_at	CCDC12	-0.117151	0.0604628	0.244231	0.00283927	0.961679	0.983144	-0.183955	0.00147366	0.0271118
151963_at	MB21D2	-0.309787	0.0730896	0.267208	-0.0967159	0.000124635	0.0107082	-0.0613788	0.0260635	0.132668
152065_at	C3orf22	-0.264558	0.000700086	0.0276682	0.0475984	0.127662	0.350914	-0.028682	0.58246	0.765672
152110_at	NEK10	0.167462	0.000200382	0.016708	0.0789388	0.000527466	0.0199783	-0.0240885	0.575961	0.760481
152137_at	CCDC50	0.0635489	0.337514	0.582779	0.0785229	6.26315e-05	0.0080653	-0.0552662	0.00834292	0.0694999
152189_at	CMTM8	0.085395	0.00535781	0.0719797	0.1065	0.0254455	0.149322	0.232078	0.00181044	0.0300205
152641_at	WWC2-AS2	-0.0581868	0.672067	0.827512	-0.102883	0.00905108	0.086738	-0.0974573	0.00166009	0.0286325
152742_at	LINC01085	-0.27681	0.000719518	0.0280756	0.0851418	0.190133	0.435705	-0.010272	0.662614	0.818948
152756_at	FAM218A	0.00567853	0.933105	0.970187	0.0725911	0.311973	0.566272	0.183485	0.00313979	0.0401325
1528_at	CYB5A	-0.18703	0.0722372	0.266087	-0.0162399	0.454153	0.687587	-0.0625362	0.00257914	0.0359519
152926_at	PPM1K	0.130353	0.265348	0.512451	0.06335	0.153458	0.389251	0.136429	0.0015234	0.0273427
153020_at	RASGEF1B	-0.110352	0.675786	0.830354	-0.0929543	0.00177394	0.0360082	0.0692817	0.146019	0.351619
153090_at	DAB2IP	-0.0963542	0.0735812	0.267748	-0.073206	0.00169734	0.0354264	-0.0579427	0.341461	0.571495
153572_at	IRX2	-0.12576	0.421781	0.651342	0.200268	0.000814782	0.0242762	-0.0874928	0.0748491	0.239651
1535_at	CYBA	-0.0519929	0.542664	0.741637	-0.00144676	0.98524	0.993029	-0.130823	0.000831781	0.0203831
153643_at	FAM81B	0.180311	0.00232236	0.0468889	0.0709997	0.0191825	0.128579	0.0740922	0.0347509	0.155368
153733_at	CCDC112	0.272063	0.011057	0.10596	0.24745	0.125582	0.347353	0.217376	0.00188518	0.0303912
153768_at	PRELID2	-0.0439091	0.804258	0.902528	0.0350297	0.697555	0.848293	0.443251	0.0041487	0.0467046
153830_at	RNF145	-0.173611	0.00173827	0.0411605	-0.014124	0.746291	0.877811	-0.0385561	0.317454	0.548793
154091_at	SLC2A12	0.0824291	0.55102	0.746888	-0.0543981	0.551576	0.756635	-0.254123	0.00353429	0.0428918
154092_at	LINC01010	0.0176505	0.802391	0.901788	0.0610532	0.00326826	0.0498359	0.0303277	0.341685	0.57166
1543_at	CYP1A1	1489583333	0.0109182	0.105217	1468080874	2.89349e-09	6.5225e-05	2668872975	2.21755e-06	0.00145355
1545_at	CYP1B1	0.832393	0.00395334	0.0617381	0.765987	1.28919e-05	0.00438325	1247938368	4.87254e-07	0.000864792
154664_at	ABCA13	0.0349754	0.391428	0.627343	0.0989764	0.00107698	0.0274989	0.00766782	0.832008	0.917651
154761_at	LOC154761	0.585033	0.00589563	0.0759122	0.172978	0.257159	0.512052	0.491446	0.00167939	0.0288247
154791_at	C7orf55	-0.549877	0.0189225	0.138704	0.0855035	0.669457	0.831251	-0.419506	0.000586623	0.0169299
154796_at	AMOT	-0.174226	0.168519	0.405434	0.0318287	0.721409	0.863055	-0.274523	0.00333879	0.0413512
1549_at	CYP2A7	0.149577	0.147845	0.379124	0.167173	0.00196124	0.0380449	-0.00204355	0.878676	0.942178
1565_at	CYP2D6	0.0783963	0.735857	0.864895	0.0814887	0.366416	0.61625	-0.0949617	2.03282e-05	0.00319384
157273_at	LOC157273	-0.0658908	0.3633	0.603459	-0.00477431	0.798077	0.906483	-0.134314	1.52872e-05	0.00286438
157285_at	SGK223	-0.0182473	0.823649	0.91298	0.27908	0.00096326	0.026285	-0.0840205	0.17553	0.392104
157381_at	LINC00964	-0.132261	0.00188739	0.0423061	-0.0795718	0.0377635	0.18228	0.043656	0.172658	0.388144
1573_at	CYP2J2	0.208397	0.00430194	0.0644067	0.136646	0.0359423	0.178475	0.18108	0.000536484	0.0160865
157638_at	FAM84B	0.0322989	0.824341	0.91346	-0.00267651	0.855994	0.935423	0.122758	0.00104568	0.0226866
157693_at	FAM87A	-0.0950069	0.211368	0.456015	0.0153718	0.15337	0.389221	-0.0452112	0.00115936	0.0238696
157753_at	TMEM74	-0.411757	0.000567464	0.0258527	0.0313766	0.353194	0.604965	-0.0224971	0.383633	0.607841
157769_at	FAM91A1	-0.173069	0.0626118	0.248151	0.0212674	0.282012	0.538153	0.118634	0.00224086	0.0331966
157807_at	CLVS1	0.12358	0.0614146	0.245907	0.0662073	0.000190233	0.0128723	-0.000108507	0.995836	0.998269
157869_at	SBSPON	-0.326389	1.91697e-05	0.00817455	-0.0199653	0.524696	0.737658	0.0617766	0.134224	0.335262
1579_at	CYP4A11	0.0681514	0.364792	0.604517	0.152289	0.0403239	0.188603	0.195475	0.000609302	0.0172622
158038_at	LINGO2	-0.0892289	0.000320125	0.0196468	0.0317745	0.0179406	0.124287	0.104492	0.00119787	0.0243243
158056_at	MAMDC4	-0.196343	0.000318404	0.0196213	-0.17891	0.181662	0.425696	-0.0256257	0.731859	0.861381
1580_at	CYP4B1	0.200069	0.224289	0.47127	-0.0774197	0.117176	0.334753	-0.337077	1.1499e-06	0.00109387
1581_at	CYP7A1	-0.114294	0.00458334	0.0661975	-0.0928458	0.000925365	0.0257737	0.00958478	0.430887	0.648638
158401_at	C9orf84	0.0721752	0.136484	0.364021	-0.0644712	0.134662	0.360962	0.0754485	8.69523e-05	0.00634393
1584_at	CYP11B1	0.00245949	0.989182	0.995906	0.16135	0.192822	0.438859	-0.178186	0.001361	0.0261631
158521_at	FMR1NB	0.108362	0.000203863	0.016708	-0.00851779	0.677774	0.835866	-0.0314851	0.226603	0.453225
158724_at	FAM47A	0.054796	0.486654	0.700495	-0.175709	0.00717351	0.0761143	0.168439	0.00142498	0.0266075
158880_at	USP51	-0.00686306	0.922792	0.965499	-0.094401	0.180624	0.424091	0.1469	0.000725066	0.0189969
1589_at	CYP21A2	0.401819	0.418145	0.648671	-0.234357	0.0010363	0.0271512	-0.087981	0.0289415	0.140272
1591_at	CYP24A1	-0.602901	0.000177485	0.0159627	-0.79664	0.000612285	0.021403	-0.0264757	0.509002	0.71089
1592_at	CYP26A1	-0.0804489	0.000337361	0.0201565	0.0633681	0.139674	0.369631	-0.0411241	0.274212	0.504658
1594_at	CYP27B1	0.12019	0.527291	0.730605	0.0589916	0.00564719	0.0666373	0.0708008	0.000901645	0.0210769
159989_at	CCDC67	-0.134323	0.00199438	0.0435367	0.0376157	0.210968	0.459725	-0.0104348	0.79868	0.899555
1600_at	DAB1	-0.304226	0.00811558	0.0900102	0.00334563	0.95701	0.981373	0.0501664	0.00208287	0.0319647
1601_at	DAB2	0.0274703	0.482951	0.69757	-0.0142325	0.752396	0.880775	0.17079	0.00241801	0.0346694
160365_at	CLECL1	-0.0438278	0.622039	0.795455	0.0196217	0.187373	0.431908	-0.0231481	0.00387237	0.0449231
1604_at	CD55	0.0285735	0.460322	0.680401	-0.00390625	0.746722	0.877921	-0.176396	0.00228511	0.0335406
160851_at	DGKH	-0.129159	0.000455518	0.0240715	0.0457176	0.487136	0.712628	-0.0542173	0.0456953	0.181177
1612_at	DAPK1	-0.148401	0.0812833	0.28129	-0.169307	2.76007e-05	0.00622255	-0.121926	0.000702564	0.0186643
161424_at	NOP9	-0.0218641	0.193031	0.436361	-0.0123698	0.824474	0.919291	-0.0610171	0.000649839	0.0179782
161436_at	EML5	-0.0775101	0.171014	0.408231	-0.186379	0.015401	0.114089	-0.27861	0.000564976	0.016506
161502_at	C15orf26	0.327031	0.145016	0.375534	-0.0638202	0.314247	0.568522	0.130932	0.000354489	0.0133025
1615_at	DARS	0.0192057	0.699271	0.844228	-0.00444879	0.942126	0.975044	0.0472367	0.00348835	0.0425641
161635_at	CSNK1A1P1	-0.32827	0.0015299	0.0384152	0.320945	0.00139706	0.0318504	-0.0154622	0.706487	0.84659
161823_at	ADAL	-0.201931	5.02515e-06	0.00620166	0.0628979	0.428066	0.666459	0.0337095	0.149523	0.356311
161829_at	EXD1	0.058015	0.345889	0.589259	0.0402018	0.0513059	0.213974	0.058865	0.00448171	0.0486329
162282_at	ANKFN1	0.00110315	0.987823	0.995246	-0.00406901	0.686604	0.841902	-0.0669126	0.000738802	0.0192092
162387_at	MFSD6L	-0.13624	0.00202389	0.0440333	-0.00242332	0.958973	0.98211	-0.135525	0.0799722	0.248549
162427_at	FAM134C	0.119014	0.000392531	0.0223183	0.0824291	0.00160027	0.0344121	0.0732422	0.00709544	0.0639546
162517_at	FBXO39	-0.090965	0.360259	0.60168	-0.0830259	4.40498e-05	0.00708712	0.0207972	0.667027	0.821779
162655_at	ZNF519	-0.294669	0.000828061	0.0296153	-0.0304	0.257859	0.512918	0.167734	0.00943065	0.0747296
162681_at	C18orf54	0.106753	0.561627	0.75465	0.0921224	0.0989954	0.306939	0.0933883	0.000571403	0.016654
162967_at	ZNF320	-0.0689562	0.798225	0.899736	0.0586661	0.557328	0.760351	0.15144	4.31647e-05	0.00466197
162972_at	ZNF550	0.0568396	0.730677	0.861425	-0.143374	0.29448	0.549496	0.241916	3.88157e-07	0.000864792
162979_at	ZNF296	0.507053	3.38833e-05	0.0101397	0.0265119	0.653261	0.821617	0.0900608	0.132141	0.332227
163049_at	ZNF791	0.0099103	0.938564	0.972416	0.13227	0.000859245	0.0248558	0.115343	0.325932	0.557411
163050_at	ZNF564	-0.533746	0.00156988	0.0388279	-0.0632234	0.0898919	0.291008	0.253635	0.0712755	0.23368
163071_at	ZNF114	0.217846	0.00160253	0.0393207	0.152977	0.00270952	0.0451885	-0.0455367	0.478402	0.686375
163126_at	EID2	0.0713252	0.57413	0.762865	-0.0061849	0.965015	0.984598	-0.26662	0.00032126	0.012521
163183_at	SYNE4	0.114556	0.329292	0.574964	-0.0312681	0.482508	0.709467	-0.102774	0.000651338	0.0179794
163259_at	DENND2C	0.255787	0.00077346	0.0285522	0.163122	0.12459	0.346274	0.193034	4.44959e-06	0.00179249
163479_at	FNDC7	0.052219	0.241284	0.488394	0.107404	0.146231	0.379274	0.0619755	0.000537887	0.0160865
163688_at	CALML6	0.117567	0.345744	0.589175	0.172635	0.000785092	0.0238032	0.0845088	0.186276	0.405882
1636_at	ACE	0.0205711	0.850591	0.92777	-0.0193504	0.44693	0.681373	0.0929724	2.82503e-05	0.003686
164127_at	CCDC185	0.384494	0.0320154	0.177741	-0.0825376	0.000278852	0.0150916	-0.0914352	0.155694	0.365409
1643_at	DDB2	-0.136285	0.00234529	0.0471746	-0.0880715	0.0943798	0.29816	-0.0627894	0.0926693	0.270027
1646_at	AKR1C2	0.882867	0.000561868	0.0258527	0.687771	0.00327437	0.0498676	0.751519	1.46989e-05	0.0028277
1647_at	GADD45A	-0.0379413	0.80803	0.904381	0.155816	0.0107774	0.0947589	-0.139106	0.0011674	0.0238696
165082_at	ADGRF3	0.170817	0.000206714	0.016708	0.0741283	0.0115388	0.0982883	-0.0486834	0.110732	0.299045
165140_at	OXER1	-0.0867151	0.348119	0.591181	0.0850514	0.239535	0.493451	-0.156576	0.00171057	0.029218
165324_at	UBXN2A	-0.103244	0.0026371	0.0497129	0.0470016	0.48639	0.711965	-0.114927	0.0875374	0.261712
1656_at	DDX6	-0.0352648	0.282773	0.53012	0.0191334	0.451161	0.68491	0.0868417	0.00226052	0.0333988
165_at	AEBP1	-0.419795	0.000624238	0.0265736	-0.0120804	0.176235	0.41859	0.146973	0.00787629	0.0675144
1663_at	DDX11	-0.647352	6.49214e-05	0.0110738	-0.09375	0.437448	0.674828	0.104384	0.00263446	0.0363606
166647_at	ADGRA3	-0.110496	0.0438831	0.208569	0.0911097	0.00130843	0.0307034	-0.120804	0.00858624	0.0704643
166793_at	ZBTB49	0.243887	0.00668196	0.0804166	-0.0645616	0.287456	0.542634	0.16437	1.57533e-05	0.00287919
167127_at	UGT3A2	0.174633	4.86544e-05	0.0102922	-0.0337818	0.547814	0.754103	-0.0627351	0.286316	0.517045
167153_at	PAPD4	-0.106879	0.00149994	0.0381666	-0.0139251	0.69234	0.845199	0.0141782	0.252372	0.481667
1671_at	DEFA6	-0.0130932	0.706898	0.848641	-0.0169271	0.231431	0.484376	-0.0347946	0.00124659	0.0249449
167465_at	ZNF366	0.0103895	0.916872	0.962388	0.128382	0.079363	0.27232	-0.080476	0.000202819	0.0100527
1674_at	DES	-0.122938	0.179061	0.418475	-0.0455548	0.585992	0.779231	-0.148564	0.00253098	0.0355486
168002_at	DACT2	0.121383	0.13415	0.360764	-0.143627	0.0130527	0.105127	0.117188	0.00457674	0.0491945
168544_at	ZNF467	-0.0726273	0.112991	0.331743	0.0914171	0.000477603	0.0192074	-0.0205982	0.733992	0.862491
168667_at	BMPER	-0.470812	0.0774875	0.274727	-0.124964	0.0611747	0.235565	-0.514504	1.60554e-06	0.00132366
1687_at	DFNA5	-0.0752677	0.148438	0.379749	-0.289207	0.00423739	0.0575843	0.206272	0.00128097	0.0253458
169026_at	SLC30A8	0.0667679	0.59538	0.777484	-0.0590097	0.000193516	0.012899	-0.0909831	0.00419919	0.0469627
169166_at	SNX31	-0.0438006	0.25723	0.505076	-0.0132921	0.708538	0.854967	-0.0441623	0.00335596	0.0414367
169693_at	TMEM252	0.176713	0.000441087	0.0239241	0.0492079	0.0044045	0.0588528	0.0523003	0.164665	0.377378
169834_at	ZNF883	-0.122884	0.113499	0.332502	-0.136484	0.000914554	0.0255956	-0.0689381	0.00799648	0.0679417
169981_at	SPIN3	0.180953	8.44475e-05	0.0120525	-0.142018	0.426239	0.66508	0.0998445	0.131461	0.331068
170062_at	FAM47B	-0.0223524	0.761538	0.87994	0.154098	1.6247e-05	0.00496095	-0.115415	0.510979	0.712204
170067_at	SUPT20HL2	0.0536386	0.546342	0.743808	-0.159831	0.00760601	0.0788875	-0.221915	0.00130754	0.0255556
170384_at	FUT11	-0.0857024	0.0825105	0.282767	-0.033818	0.549145	0.755115	0.4273	0.000287147	0.0117778
170394_at	PWWP2B	-0.0236545	0.254939	0.502504	0.312518	0.00172536	0.0357398	-0.146683	0.00262083	0.0362811
170463_at	SSBP4	-0.095251	0.467195	0.686128	-0.288194	4.98692e-05	0.00730594	-0.0230758	0.503463	0.706505
170575_at	GIMAP1	-0.154297	0.336239	0.581471	0.0540365	0.0232419	0.142182	0.0975116	0.00340091	0.0418481
170591_at	S100Z	0.0727901	0.024166	0.156301	0.0516493	0.0511308	0.213817	0.210142	1.66467e-05	0.00287919
170959_at	ZNF431	-0.055646	0.244404	0.491011	0.105306	0.105466	0.317257	0.165582	0.00384775	0.0448898
171019_at	ADAMTS19	-0.0969781	0.0355145	0.187487	0.0842014	0.00019059	0.0128723	0.0376881	0.292623	0.523238
171169_at	SPACA4	-0.179615	0.000570096	0.0259195	-0.0176685	0.225708	0.478027	0.0685402	0.0508949	0.193114
171177_at	RHOV	0.119737	0.198242	0.442971	-0.0583225	0.560386	0.762378	-0.13321	0.000939088	0.0213675
171389_at	NLRP6	0.414596	0.000710887	0.0279974	0.0229673	0.694197	0.845978	-0.0613245	0.120071	0.314155
171558_at	PTCRA	0.138817	0.208986	0.453172	0.225966	0.0369551	0.180723	0.0486654	0.000613247	0.0173342
171586_at	ABHD3	0.123915	0.155249	0.388244	0.128689	0.00303508	0.0479353	-0.0337457	0.15189	0.359592
1728_at	NQO1	0.247758	0.0618859	0.246754	0.267506	0.000104334	0.00969972	0.556532	2.0538e-05	0.00319384
1738_at	DLD	-0.16475	0.000892558	0.0303942	-0.0694083	0.0959277	0.301066	0.0187717	0.607512	0.78329
1747_at	DLX3	0.341471	0.0304734	0.173911	-0.143247	0.000286364	0.0151091	-0.233941	0.000820551	0.0201937
1749_at	DLX5	-0.0162941	0.706553	0.848529	0.218533	0.0969649	0.302769	-0.543511	0.00220988	0.0329751
174_at	AFP	0.173756	0.000251208	0.0177561	0.0610352	0.000521147	0.0198864	-0.011773	0.613148	0.787423
1756_at	DMD	-0.0657733	0.330227	0.576028	-0.0502387	0.0304266	0.163383	0.106789	0.00245293	0.0348985
1759_at	DNM1	0.146738	0.00265411	0.0499132	-0.0216652	0.84503	0.92945	0.154333	0.0356826	0.157427
175_at	AGA	-0.213994	0.00176892	0.0413522	-0.111834	0.262993	0.518377	-0.0584672	0.0359649	0.158278
1773_at	DNASE1	0.203939	0.245178	0.491734	-0.0686668	0.60509	0.790648	0.199146	0.000955066	0.0216316
1774_at	DNASE1L1	-0.169886	0.0509798	0.225183	0.0432038	0.79266	0.903594	0.2517	1.61078e-05	0.00287919
1775_at	DNASE1L2	0.305049	0.0499531	0.222877	0.00819227	0.951001	0.979108	-0.0968605	0.00174656	0.0294992
177_at	AGER	0.0251917	0.230509	0.477206	-0.0455367	0.435436	0.672724	-0.150969	0.000261155	0.011312
1795_at	DOCK3	-0.0551034	0.429819	0.657475	0.0301649	0.0404587	0.188983	-0.102159	0.0037675	0.0443823
1802_at	DPH2	0.241826	0.00142087	0.0371092	0.117224	0.0150476	0.112611	-0.0036169	0.917156	0.961269
1803_at	DPP4	-0.0835051	0.59278	0.776037	-0.0214663	0.70364	0.851801	-0.225007	0.00175516	0.0295509
1806_at	DPYD	-0.115668	0.0004469	0.0239362	0.0656829	0.411612	0.654225	-0.0889034	0.3146	0.546196
1809_at	DPYSL3	-0.138455	0.071255	0.264181	-0.0974754	0.000280807	0.0151091	0.046242	0.168109	0.381803
1811_at	SLC26A3	0.0049009	0.860852	0.933754	-0.0845269	0.000666886	0.0219336	0.00951244	0.508671	0.710708
1829_at	DSG2	-0.091833	0.000357995	0.0210316	0.0261863	0.432493	0.670074	0.00752315	0.827419	0.915573
182_at	JAG1	-0.213614	0.0265082	0.163621	-0.0117188	0.409554	0.652295	-0.183449	0.00307984	0.0397399
1832_at	DSP	-0.0516131	0.0660139	0.254177	-0.0394242	0.299258	0.554438	-0.106481	0.00205991	0.0318764
1838_at	DTNB	-0.331489	0.0257605	0.161709	-0.0796079	2.08282e-05	0.00548025	-0.025047	0.401045	0.624153
1839_at	HBEGF	0.174949	0.183803	0.424819	0.0719401	0.150924	0.385364	0.508843	0.000354977	0.0133025
1859_at	DYRK1A	-0.144531	0.0735255	0.267585	0.0452112	0.0635584	0.240218	-0.0838759	0.000554239	0.0163385
1861_at	TOR1A	-0.0500217	0.0632311	0.248839	0.0976924	9.20963e-05	0.00921022	-0.0332755	0.0148268	0.0968181
1870_at	E2F2	-0.0766782	0.426684	0.6553	-0.125307	0.125198	0.346971	-0.231228	0.000380497	0.0135817
1871_at	E2F3	-0.104619	0.000388396	0.0222366	-0.0219546	0.645773	0.817061	0.11395	0.0302041	0.143506
1893_at	ECM1	0.0485388	0.63101	0.801344	0.115885	2.45395e-05	0.0057765	0.070855	0.0678188	0.227717
18_at	ABAT	-0.276747	0.0432206	0.207335	-0.109411	0.204827	0.452469	-0.179688	0.00185932	0.0303085
1902_at	LPAR1	-0.0438006	0.202872	0.44745	0.18193	0.00269598	0.0450538	0.0472005	0.0128532	0.0887641
1906_at	EDN1	-0.445927	0.248252	0.495242	-0.19231	0.143157	0.375313	-0.285355	0.00221016	0.0329751
191585_at	PLAC4	-0.0719039	0.102473	0.317165	-0.0794271	5.94705e-05	0.00799209	0.0253545	0.299823	0.530551
192669_at	AGO3	0.109122	0.0841232	0.285676	0.107964	9.71493e-05	0.00938591	-0.0229311	0.323071	0.554742
1942_at	EFNA1	0.073622	0.448853	0.672027	0.114185	0.0972904	0.303288	-0.319372	0.00368648	0.0438798
1946_at	EFNA5	-0.129087	9.32513e-05	0.0124618	0.015191	0.12054	0.339966	-0.176541	0.0244016	0.127784
1952_at	CELSR2	0.000687211	0.970449	0.987538	-0.0508174	0.281011	0.537362	-0.1301	0.000925454	0.0211938
1955_at	MEGF9	0.129991	0.0140558	0.119918	0.237703	0.000215108	0.0137422	0.0606192	0.0203408	0.114573
195814_at	SDR16C5	-0.0145761	0.907249	0.958235	0.0655201	0.417988	0.659495	0.256872	0.00322982	0.0407359
195827_at	AAED1	0.0773655	0.619553	0.793734	0.10008	0.000248483	0.0143567	0.232386	0.0292725	0.140887
1958_at	EGR1	-0.319987	0.000573216	0.02595	0.0757017	0.0248358	0.147204	-0.208984	0.0167485	0.102898
196047_at	EMX2OS	0.0546785	0.341285	0.586329	-0.0516131	0.000776041	0.0236578	-0.0178313	0.806846	0.904703
196051_at	PPAPDC1A	-0.182255	0.224823	0.471697	-0.0205982	0.758168	0.884382	-0.21582	0.00341124	0.0419335
196264_at	MPZL3	-0.0568576	0.00202297	0.0440333	0.0252098	0.13265	0.358562	-0.0562247	0.247649	0.476958
196385_at	DNAH10	0.0663068	0.161302	0.395605	-0.00052445	0.950424	0.979043	0.0639468	0.00088929	0.0209778
196394_at	AMN1	0.2957	0.000204915	0.016708	-0.0792101	0.0808644	0.275188	0.0890299	0.304426	0.535666
196403_at	DTX3	0.297942	0.000614959	0.0265142	0.0149559	0.8941	0.953374	0.109809	0.0179344	0.107252
196527_at	ANO6	-0.0681785	0.0115657	0.108562	0.00882523	0.339587	0.592523	-0.0444155	0.0044074	0.048295
196541_at	METTL21C	0.133807	0.0160074	0.127847	-0.0503291	0.000220027	0.0137422	-0.0439634	0.0511678	0.193649
196792_at	FAM24B	-0.471083	0.000457261	0.0240715	-0.269748	0.229596	0.482341	0.0572374	0.275489	0.505819
196883_at	ADCY4	-0.00266746	0.953931	0.979766	-0.0730613	0.207631	0.455744	-0.0705476	0.000280129	0.0116837
1968_at	EIF2S3	-0.0654297	0.0015495	0.0386327	-0.0686849	0.000295004	0.0152946	-0.00267651	0.879163	0.942415
196951_at	FAM227B	0.0682509	0.527429	0.730605	0.0549407	0.0237445	0.143728	0.148582	0.000282473	0.0117175
1969_at	EPHA2	-0.0822483	0.00056416	0.0258527	-0.0516855	0.156145	0.39298	-0.0809823	0.00135509	0.0261023
197003_at	MGC15885	-0.118435	0.00145383	0.0375336	-0.0346137	0.607985	0.792332	-0.0250109	0.547578	0.740077
197358_at	NLRC3	-0.134883	0.000195027	0.0166069	0.0805302	0.195807	0.442031	-0.0237449	0.266784	0.496529
1975_at	EIF4B	0.0990307	0.233507	0.480596	0.0648148	0.0639677	0.241102	0.107856	0.00389169	0.0449991
1979_at	EIF4EBP2	-0.0146484	0.714955	0.85312	0.0631149	0.000360098	0.0168043	0.0176866	0.333377	0.564251
1981_at	EIF4G1	-0.0244141	0.512724	0.720563	0.0580874	0.128572	0.352335	0.064634	0.000863493	0.0208131
1990_at	CELA1	0.211787	0.0180897	0.135886	-0.0536205	0.331757	0.585764	-0.0530961	0.00279287	0.0374599
199223_at	TTC21A	0.162381	0.000532296	0.0255141	0.0529876	0.161824	0.400006	-0.0126049	0.786448	0.892463
1992_at	SERPINB1	-0.119755	0.0802756	0.279341	-0.197917	0.00211237	0.0394601	-0.160554	0.00291893	0.038627
199746_at	U2AF1L4	0.135815	0.3976	0.632605	-0.102485	0.231164	0.484278	-0.266457	0.000379664	0.0135817
199777_at	ZNF626	0.0185366	0.781619	0.891715	-0.0194227	0.630462	0.807284	0.138093	0.000130518	0.00797453
199834_at	LCE4A	-0.359303	0.0833016	0.284101	-0.0367658	0.882141	0.947724	-0.292896	0.00290392	0.0384902
199990_at	FAAP20	0.0309606	0.431898	0.659146	-0.0583587	0.00322996	0.049619	0.00110315	0.993938	0.99773
1999_at	ELF3	-0.281304	0.155306	0.388273	-0.464247	2.25746e-05	0.00575607	-0.17343	5.58907e-07	0.000864792
200010_at	SLC5A9	0.448387	3.366e-05	0.0101397	0.128979	0.0866247	0.285894	-0.14983	0.110439	0.298772
200014_at	CC2D1B	-0.0239439	0.597411	0.778878	-0.00575087	0.875765	0.944248	0.0824653	0.002577	0.0359519
200058_at	FLJ23867	0.0839482	0.484732	0.699427	0.0753581	0.00259467	0.044251	0.134657	0.00722206	0.0645034
200172_at	SLFNL1	-0.118399	0.276279	0.524461	0.100152	0.00248761	0.0432355	-0.10583	0.413232	0.633553
200197_at	TMEM51-AS1	-0.0637388	0.472053	0.689907	-0.00119358	0.983175	0.992282	-0.155545	0.00181763	0.0300205
2002_at	ELK1	0.0780888	0.0033207	0.0563396	-0.0491536	0.228946	0.481671	-0.189923	0.00321542	0.0406372
200312_at	RNF215	0.211317	0.00119697	0.0339892	-0.0561162	0.289584	0.544866	-0.0995009	0.372453	0.598051
2004_at	ELK3	-0.0247758	0.678475	0.83217	0.132812	1.31145e-05	0.00438325	0.0524812	0.1365	0.338586
200504_at	GKN2	-0.276521	0.15505	0.387906	-0.135525	0.281353	0.537725	-0.329807	0.00217298	0.0326912
200879_at	LIPH	-0.0951787	0.426969	0.65548	-0.00772208	0.693843	0.845819	-0.303132	1.49148e-05	0.0028277
200931_at	SLC51A	-0.328351	0.0804092	0.279595	0.0476888	0.00107736	0.0274989	0.128617	0.305878	0.537268
200942_at	KLHDC8B	0.111798	0.0823217	0.282557	0.051378	0.000492596	0.0194003	-0.0223343	0.775044	0.886886
2010_at	EMD	0.174805	0.0155991	0.126496	-0.0649595	0.284247	0.539861	-0.0866247	2.36746e-05	0.00342424
201161_at	CENPV	-0.257903	0.00249726	0.0483293	-0.080693	0.080697	0.274928	0.0147569	0.712257	0.850041
201191_at	SAMD14	0.284903	0.000212608	0.0170153	-0.0380317	0.495936	0.718654	0.0245768	0.585048	0.767111
201254_at	STRA13	0.233037	8.71768e-05	0.0122131	-0.0943649	0.326766	0.580946	-0.0115017	0.564781	0.752828
201617_at	LINC00870	-0.0755751	0.00156392	0.0387192	0.0393699	0.0546348	0.22131	-0.0206163	0.40283	0.625449
201626_at	PDE12	0.00439453	0.93731	0.972009	-0.0461155	0.540629	0.749223	0.170012	0.000300349	0.0121417
201627_at	DENND6A	-0.0707646	0.173456	0.41146	-0.1926	0.000166177	0.0123554	0.0582501	7.81501e-05	0.00605511
201798_at	TIGD4	0.0960739	0.244861	0.491545	0.0270544	0.581568	0.776041	0.0785229	0.000242221	0.0109924
201895_at	SMIM14	-0.369086	0.0248816	0.159028	0.144766	0.0228705	0.141026	-0.149523	0.00109595	0.0230495
2018_at	EMX2	0.0822121	0.279439	0.526981	-0.0481952	0.0027297	0.0454026	-0.0417209	0.333232	0.564245
202051_at	SPATA24	0.0864529	0.585175	0.770857	-0.0615777	0.0918938	0.294367	0.0851056	0.000451151	0.0147111
202181_at	LOC202181	0.107964	0.0651623	0.252828	-0.043656	0.730369	0.867823	-0.264902	0.00393486	0.0452486
203068_at	TUBB	0.00394242	0.914965	0.961432	0.0125868	0.32889	0.583197	-0.0729528	0.000192774	0.00981045
2030_at	SLC29A1	-0.0998626	0.0228651	0.152022	-0.0384476	0.295128	0.549944	0.0703848	0.00363235	0.0436004
203197_at	C9orf91	-0.0635851	0.357132	0.598843	-0.218786	0.00188463	0.0373497	-0.0957031	0.0122449	0.0862337
203427_at	SLC25A43	0.0217376	0.215566	0.460866	-0.0552662	0.000147273	0.0116003	-0.0675275	0.117341	0.309832
203430_at	ZCCHC5	-0.152941	0.00629431	0.078784	0.100224	0.000625592	0.021403	0.013907	0.892945	0.948596
2035_at	EPB41	0.112124	9.71909e-05	0.0126454	0.0940394	1.20953e-05	0.00438325	0.070421	0.00585925	0.0571433
2039_at	DMTN	-0.148365	0.241543	0.48855	0.0760815	0.000933563	0.0258921	0.0427698	0.26363	0.493555
2041_at	EPHA1	0.131167	0.0256422	0.161623	-0.0329861	0.575218	0.771408	-0.194408	0.000994936	0.0220455
2046_at	EPHA8	0.156196	0.0958503	0.305853	0.0886502	0.0007308	0.0228507	0.0110315	0.869805	0.937162
2048_at	EPHB2	0.0893193	0.0696343	0.261497	-0.167101	6.09905e-05	0.00806113	0.0200738	0.76962	0.883788
2049_at	EPHB3	0.342014	0.0012472	0.0346987	0.01369	0.886271	0.949417	-0.209129	0.0191328	0.11098
205564_at	SENP5	-0.117911	0.000196348	0.0166069	0.0187355	0.346388	0.59869	-0.0684317	0.17395	0.390019
205717_at	KIAA2018	0.0648872	0.668233	0.825216	0.13104	0.0322649	0.168855	0.0942925	0.00387433	0.0449231
206358_at	SLC36A1	0.000271267	0.993627	0.997621	0.151946	0.000486587	0.0193097	0.131474	0.00669216	0.0616911
2069_at	EREG	0.366536	0.0137473	0.11884	0.544633	0.000433093	0.0181554	0.336661	0.000472208	0.015148
207107_at	SFTA1P	0.326063	0.0128343	0.114672	0.184643	4.22644e-05	0.00708712	0.162977	0.00106072	0.0228524
2081_at	ERN1	-0.00654659	0.926341	0.967166	-0.0383572	0.208801	0.457332	0.0534758	0.00259133	0.0360466
2086_at	ERV3-1	0.0780888	0.158432	0.392399	0.230704	0.00251959	0.0434568	0.130299	0.0556655	0.202745
2104_at	ESRRG	0.151675	0.00130849	0.0356812	0.0100369	0.86832	0.941063	0.01756	0.137959	0.34076
210_at	ALAD	0.0498951	0.309129	0.555121	0.187609	5.97799e-05	0.00799209	0.0654478	0.0321688	0.148633
2110_at	ETFDH	0.0826823	0.204739	0.448822	0.0695349	0.17918	0.422263	0.199309	2.36622e-07	0.000864792
2117_at	ETV3	0.191243	0.00266552	0.0499927	0.143229	0.0877934	0.287996	-0.0558449	0.188528	0.408611
2118_at	ETV4	0.102792	0.415828	0.646835	-0.0487558	0.363138	0.613029	0.29872	0.000616166	0.017349
211_at	ALAS1	0.207809	0.000126803	0.0136643	0.0461516	0.461396	0.69208	0.191225	0.00114907	0.0237669
2121_at	EVC	0.0104167	0.806113	0.903278	0.0767506	0.198535	0.445627	0.139685	0.00108185	0.0229481
2124_at	EVI2B	0.0502206	0.773329	0.887181	0.0225514	0.785372	0.899414	0.144007	0.00152335	0.0273427
2128_at	EVX1	0.189905	0.335825	0.581039	0.026964	0.600065	0.788095	-0.0384657	0.00394073	0.0452699
212_at	ALAS2	-0.135335	0.000590721	0.0262458	0.0268012	0.351291	0.603577	-0.0932617	0.130669	0.330115
2131_at	EXT1	0.00390625	0.910265	0.959127	-0.0840205	1.93612e-05	0.0052622	-0.0253545	0.205622	0.428229
2149_at	F2R	0.206706	0.139664	0.368146	0.199146	0.000194009	0.012899	0.188151	0.00425418	0.0473531
214_at	ALCAM	-0.162941	0.000553633	0.0257388	0.0887225	0.198514	0.445627	-0.0607639	0.185075	0.40437
2152_at	F3	-0.0923394	0.00521866	0.0709582	0.0922309	0.0296247	0.161141	0.083478	0.00460151	0.0493535
2161_at	F12	0.177373	0.0422904	0.205172	0.172653	7.25676e-05	0.008269	0.0421369	0.444162	0.659352
2173_at	FABP7	-0.100532	0.000682176	0.0274023	-0.060782	0.00743875	0.0778268	0.0118273	0.0838929	0.255784
2181_at	ACSL3	-0.116392	0.258731	0.506465	-0.0188802	0.788086	0.90084	0.0988137	0.000967811	0.0216768
2182_at	ACSL4	-0.0717231	0.253242	0.501156	0.108832	0.0101481	0.0918468	0.199725	0.000484602	0.0153972
218_at	ALDH3A1	0.264594	0.0159764	0.127713	0.203071	0.0754493	0.264318	0.854872	9.8543e-06	0.0024992
219429_at	OR4C11	-0.112856	0.00129246	0.0354674	-0.0323893	0.00152133	0.0332983	-0.064435	0.0110985	0.0818664
219445_at	OR7E5P	0.0925564	0.523115	0.727929	-0.212366	0.00104682	0.0272824	0.0328595	0.293808	0.524416
219464_at	OR5T2	-0.334979	0.00606446	0.0769981	-0.0182653	0.784797	0.899181	-0.182653	1.34511e-05	0.00272693
219699_at	UNC5B	0.0875651	0.198216	0.442971	-0.24537	4.82864e-05	0.00725576	0.00462963	0.923365	0.964278
219731_at	PROSER2-AS1	0.0789931	0.39518	0.630702	0.0150644	0.762802	0.886995	0.10442	7.7372e-05	0.00605511
219736_at	STOX1	-0.0257342	0.519337	0.72516	0.0293873	0.17965	0.422915	0.0279586	0.0035529	0.0430544
219743_at	TYSND1	0.0425347	0.162516	0.397106	-0.0889395	0.0164432	0.118447	0.0834418	0.00103422	0.0225762
219790_at	RTKN2	-0.0482494	0.549733	0.746365	0.159903	0.058184	0.228543	-0.124204	0.00398191	0.0455525
219844_at	HYLS1	0.111093	0.0156241	0.126521	-0.116157	0.00183553	0.0368192	0.174009	0.000105189	0.00710829
219855_at	SLC37A2	0.198568	0.314841	0.561139	-0.0094401	0.557725	0.760642	0.388129	5.5787e-05	0.00516858
219865_at	OR8G5	0.0848434	0.568005	0.758806	0.0959563	0.00106605	0.0274989	-0.00519025	0.78442	0.891388
219873_at	OR10S1	0.324725	0.00635679	0.0792052	-0.0535482	0.0679144	0.249033	-0.143356	0.000905645	0.0210769
219959_at	OR1S1	-0.0094401	0.81401	0.907542	-0.0433666	0.196648	0.443	-0.053295	0.000140166	0.00827384
219965_at	OR5B17	-0.311939	0.0110788	0.106124	0.0475984	0.141378	0.372384	0.0627713	0.00226908	0.0334561
2199_at	FBLN2	0.20091	0.0993847	0.311937	-0.0377966	0.600241	0.788222	0.129087	0.00449908	0.0487197
2200_at	FBN1	-0.147606	0.359136	0.600737	0.0204536	0.223454	0.475014	-0.097602	0.00459079	0.0493027
220108_at	FAM124A	-0.172635	0.00085902	0.0300382	-0.00891565	0.867371	0.940797	-0.000144676	0.997339	0.998915
220134_at	SKA1	0.121202	0.296607	0.543165	-0.00651042	0.78771	0.900672	0.122577	6.2023e-06	0.00195232
2201_at	FBN2	-0.0585576	0.137299	0.365141	-0.064417	0.252364	0.507116	-0.133898	0.00144902	0.0267996
220213_at	OTUD1	-0.427427	0.000871563	0.0301807	-0.307907	0.0100343	0.0912375	-0.400083	2.07763e-05	0.00319384
2202_at	EFEMP1	-0.141059	2.71478e-05	0.00981822	-0.0135272	0.237877	0.491864	-0.0657552	0.0198584	0.113035
220323_at	OAF	0.110406	0.238335	0.485404	-0.24566	0.00128774	0.0303521	-0.0227322	0.833766	0.918477
220429_at	CTAGE10P	-0.0518844	0.322066	0.567796	0.0519206	0.00294754	0.0472772	-0.0276693	0.0525131	0.196308
220441_at	RNF152	-0.544723	0.0328715	0.180049	-0.509657	0.000693716	0.0224577	-0.367332	2.36734e-05	0.00342424
2204_at	FCAR	-0.00185366	0.959345	0.982261	0.0547056	0.000649771	0.0217467	0.0940213	0.136285	0.338365
220729_at	LOC220729	0.0124783	0.636423	0.805073	-0.00958478	0.767894	0.890321	0.123626	0.00212246	0.0323643
2207_at	FCER1G	0.297381	0.00121336	0.0342188	-0.0238173	0.375807	0.624108	0.0377966	0.324216	0.555807
220906_at	WAC-AS1	-0.102792	0.0100476	0.100855	-0.172544	0.00136828	0.0314513	0.141348	0.0408638	0.169578
220930_at	ZEB1-AS1	-0.38708	0.00157523	0.0388824	-0.0611437	0.280266	0.536477	0.0217556	0.754767	0.875122
220_at	ALDH1A3	0.100116	0.312513	0.558724	-0.0328414	0.2956	0.550584	0.203378	3.3831e-07	0.000864792
221035_at	REEP3	-0.0411241	0.209524	0.453893	0.0491175	0.18472	0.429118	0.0825738	0.000554163	0.0163385
221037_at	JMJD1C	0.0491536	0.402756	0.636798	0.207827	0.288717	0.543939	-0.131293	0.000867957	0.0208217
221044_at	UCMA	0.0392976	0.700826	0.845132	0.147479	0.000107095	0.00978665	-0.0101454	0.819166	0.911811
221060_at	C10orf111	-0.365741	0.00138468	0.0366723	-0.00481047	0.815495	0.914956	-0.00325521	0.828189	0.915902
221061_at	FAM171A1	0.248897	0.00109907	0.0329343	-0.0236183	0.368638	0.618245	-0.0840929	0.428302	0.64651
221150_at	SKA3	0.0863715	0.111675	0.330035	0.0694083	0.000289216	0.0151091	0.151259	0.0259673	0.132532
221303_at	FAM162B	-0.116265	0.000494924	0.0246251	0.0160048	0.58289	0.777386	-0.061433	0.421813	0.640436
2213_at	FCGR2B	-0.433639	0.0732969	0.267327	0.433648	0.000622384	0.021403	-0.0341978	0.761654	0.878868
221438_at	TREML5P	-0.11679	0.371606	0.610125	-0.126682	0.00325165	0.0497053	-0.146882	0.0693181	0.230281
221442_at	ADCY10P1	0.260905	0.00109753	0.0329343	0.0384657	0.475985	0.704521	0.0403465	0.71726	0.853459
221476_at	PI16	0.283709	0.000228376	0.0174474	0.136719	0.125386	0.347237	-0.0607639	0.136972	0.339316
221491_at	C6orf1	0.106717	0.000160453	0.0152049	0.0681604	0.0528282	0.217296	-0.0914894	0.011353	0.0829281
221496_at	LEMD2	0.187771	0.00011502	0.0134809	-0.0181207	0.831262	0.922907	0.0817057	0.0318909	0.14791
221504_at	ZBTB9	0.165202	0.00172182	0.0409872	-0.0131293	0.883146	0.947958	0.100188	0.0705584	0.232587
221613_at	HIST1H2AA	-0.0588379	0.235106	0.482482	0.0403103	0.64816	0.818198	-0.309679	0.00263896	0.0364023
221710_at	SMIM13	-0.103389	0.0633658	0.249122	0.0740017	0.361517	0.611943	-0.18108	0.00305558	0.0397081
221718_at	LINC00518	-0.0726997	0.00214219	0.0453621	0.00016276	0.996826	0.998643	-0.00902416	0.766684	0.882068
221914_at	GPC2	0.148872	0.165824	0.401264	-0.163755	0.000228582	0.0141338	-0.0692636	0.43893	0.655348
221927_at	BRAT1	-0.00660084	0.90337	0.956172	-0.146123	0.00287126	0.0465978	0.0285012	0.588602	0.76973
2219_at	FCN1	-0.121437	0.20445	0.448763	0.0894278	0.147119	0.380538	-0.219546	0.000446714	0.0146412
221_at	ALDH3B1	-0.0815611	0.741252	0.868239	-0.239656	0.0453621	0.200849	-0.105613	8.32374e-06	0.00236633
222008_at	VSTM2A	0.120913	7.03078e-05	0.0114329	0.0526078	0.52107	0.735449	-0.0148112	0.727137	0.858889
222166_at	MTURN	-0.0225694	0.648224	0.812276	0.313893	0.000279918	0.0151091	0.0873119	0.0903354	0.266079
222171_at	PRR15	0.0375434	0.4364	0.662192	-0.260362	0.00171933	0.0356867	0.170464	0.106921	0.293733
222234_at	FAM185A	0.0604384	0.0845147	0.286323	-0.138654	0.001912	0.0376635	0.0181026	0.734621	0.862867
222484_at	LNX2	-0.12236	0.101532	0.315377	0.00455729	0.80545	0.910351	-0.106735	0.00292975	0.0387288
222642_at	TSPO2	-0.139251	0.390123	0.626228	0.1065	0.162291	0.400666	0.153863	0.00332533	0.0413031
222643_at	UNC5CL	-0.00985605	0.87994	0.94461	-0.0139974	0.76721	0.889903	0.0809281	0.00291705	0.0386228
222699_at	TOB2P1	0.0374349	0.65064	0.813941	0.0186994	0.776626	0.895121	-0.0969329	0.000427973	0.0144802
222962_at	SLC29A4	0.00339988	0.976784	0.990842	-0.109574	0.00157644	0.0340604	0.1048	0.132066	0.332119
222967_at	RSPH10B	-0.491166	0.000452017	0.0239909	-0.0143953	0.678821	0.836759	0.0467846	0.228665	0.455825
2235_at	FECH	-3.6169e-05	0.999256	0.999579	0.154442	0.0366274	0.179988	0.213759	6.5743e-05	0.00563485
2246_at	FGF1	0.102774	0.0585791	0.240771	0.0517216	0.000987802	0.0265558	0.0185004	0.593057	0.773294
2247_at	FGF2	-0.169379	0.0952558	0.305189	0.00817419	0.810935	0.91317	-0.120208	0.000114304	0.00745933
224_at	ALDH3A2	0.210286	0.00213147	0.0452902	0.0985605	0.033109	0.171566	0.326895	2.18882e-05	0.00329133
2254_at	FGF9	-0.141755	0.0908786	0.29738	0.0279948	0.143688	0.376146	-0.0873481	0.000263956	0.0113934
2259_at	FGF14	-0.0463596	0.700712	0.845132	-0.0138527	0.792821	0.903614	-0.0409252	0.000380425	0.0135817
2263_at	FGFR2	-0.208478	0.00132797	0.0360533	-0.0808738	0.0111927	0.0964893	0.0872396	0.36441	0.591562
2267_at	FGL1	-0.168647	0.00233435	0.0470881	-0.0182834	0.490366	0.71515	0.0286277	0.081786	0.252196
22798_at	LAMB4	-0.0529243	0.512906	0.720647	-0.0104348	0.579761	0.774759	-0.200394	1.18345e-05	0.00255014
22807_at	IKZF2	0.137261	0.0189279	0.138704	0.0949074	0.0336576	0.172959	-0.141945	0.000245197	0.0110288
22824_at	HSPA4L	-0.506547	0.000729527	0.0280756	-0.0660446	0.749223	0.878871	-0.120877	0.0388712	0.164991
22828_at	SCAF8	-0.0919054	0.0112955	0.107368	0.0792462	0.00213966	0.0397617	-0.0310692	0.178789	0.395633
22829_at	NLGN4Y	0.00859918	0.775414	0.888214	0.0467122	0.00177024	0.0360082	0.00336372	0.896146	0.950379
22834_at	ZNF652	-0.200557	0.00195833	0.0431874	-0.00546152	0.843057	0.928475	-0.0876013	0.00699947	0.0635995
22836_at	RHOBTB3	-0.347295	0.00601581	0.0765714	-0.132125	0.0359647	0.178536	-0.202402	0.000200961	0.0100008
22848_at	AAK1	-0.0857928	0.0147861	0.122967	-0.0713976	0.0499507	0.21115	-0.0893736	0.000705988	0.0187091
22849_at	CPEB3	0.146068	0.378376	0.615296	-0.0732422	0.544678	0.752349	-0.120027	0.000375711	0.0135817
22850_at	ADNP2	-0.0911639	0.0227141	0.151507	0.0707465	0.00100639	0.02687	0.00415943	0.898006	0.951153
22853_at	LMTK2	0.0247758	0.418571	0.648916	0.0664062	0.0313547	0.166415	-0.117441	0.00266113	0.0365654
22863_at	ATG14	-0.0247034	0.83488	0.919208	-0.115017	0.0279164	0.1558	-0.157118	1.29711e-05	0.00265136
22866_at	CNKSR2	0.140598	0.0582721	0.240207	-0.00283927	0.950359	0.979017	-0.075991	0.000380549	0.0135817
22870_at	PPP6R1	0.0456453	0.421266	0.650848	-0.0952691	0.00236461	0.0419962	-0.0257161	0.215099	0.439945
22873_at	DZIP1	-0.0282028	0.737743	0.86604	-0.001284	0.970231	0.985895	-0.0736762	0.0018923	0.0303912
2287_at	FKBP3	-0.0469473	0.0921085	0.299516	0.146665	0.104677	0.316256	-0.0494792	0.00405314	0.0459845
22889_at	KIAA0907	0.0432581	0.0193117	0.140357	0.10026	0.000642725	0.0216727	0.0350477	0.39489	0.618545
22895_at	RPH3A	0.0992567	0.440056	0.665194	0.0219907	0.0098715	0.090487	-0.155183	1.75843e-05	0.00296252
2289_at	FKBP5	0.0192238	0.839482	0.921308	0.0996998	0.158815	0.396164	-0.103552	2.92536e-05	0.00372159
22900_at	CARD8	0.187898	0.0640031	0.250751	-0.13491	0.000484842	0.0193097	0.0913448	0.202944	0.425338
2290_at	FOXG1	-0.174588	0.0117487	0.109323	0.0305809	0.42858	0.667133	0.0591182	8.66936e-05	0.00634377
22927_at	HABP4	-0.133554	0.0279982	0.167104	0.105179	0.00111978	0.0280318	-0.068703	0.240715	0.469341
22944_at	KIN	0.0610171	0.00156323	0.0387192	-0.0497866	0.151071	0.385597	-0.011122	0.759448	0.877816
22949_at	PTGR1	0.0617043	0.113648	0.332715	0.130751	0.00322892	0.049619	0.0922671	0.0214353	0.118498
2295_at	FOXF2	0.110948	0.312883	0.559022	-0.0943287	0.00312557	0.0488438	-0.107892	0.0122781	0.086369
22977_at	AKR7A3	0.0943106	0.434849	0.661162	-0.140697	0.067552	0.248182	0.0609447	0.00193579	0.0307909
22980_at	TCF25	-0.0477431	0.342773	0.587188	-0.123987	0.00298337	0.04742	-0.112775	0.0136299	0.091783
22984_at	PDCD11	0.0976562	0.036524	0.190018	-0.0799696	0.00160201	0.0344121	0.0663701	0.14834	0.354475
22985_at	ACIN1	0.108489	0.0730532	0.267163	0.0696253	0.151663	0.386641	0.107277	0.000658471	0.0180955
22996_at	TTC39A	0.0279134	0.738632	0.866631	0.0987232	0.000126968	0.0107082	0.00719763	0.471154	0.68114
22_at	ABCB7	0.0440176	0.182556	0.422888	0.0212674	0.185167	0.429369	0.106011	0.000531541	0.0160865
23012_at	STK38L	0.0136357	0.792016	0.896732	0.135923	0.000105163	0.00970523	0.0705657	0.011403	0.0830967
23013_at	SPEN	-0.185764	0.0318992	0.177616	-0.0415943	0.111005	0.325218	-0.119792	0.00203707	0.0316874
23034_at	SAMD4A	-0.324562	0.156717	0.390184	0.0668403	6.26191e-05	0.0080653	0.0398944	0.543757	0.73724
23036_at	ZNF292	-0.119358	0.0178051	0.13507	-0.0062934	0.966076	0.98469	0.103877	0.00122766	0.0246859
23048_at	FNBP1	-0.0360966	0.367131	0.606644	-0.0305266	0.601343	0.788727	-0.156937	0.000616576	0.017349
2304_at	FOXE1	0.128526	0.0017913	0.0416371	0.27964	1.99975e-05	0.00537373	0.118273	0.00617406	0.0589132
23052_at	ENDOD1	0.000506366	0.991082	0.996704	-0.0847078	0.0460789	0.202608	-0.0887948	0.00462977	0.0494917
23057_at	NMNAT2	-0.191045	1.66181e-05	0.0079592	0.0359701	0.0672484	0.247586	-0.134585	0.11982	0.313964
23072_at	HECW1	0.0352376	0.706511	0.848529	0.0449219	0.401186	0.646012	-0.0290075	0.00127022	0.0251936
23076_at	RRP1B	-0.0921224	0.000535559	0.0255223	-0.0820674	0.0302879	0.163027	0.00379774	0.920064	0.962619
23080_at	AVL9	-0.0383753	0.391763	0.627426	0.000144676	0.996816	0.998643	0.147859	1.00671e-05	0.0024992
23082_at	PPRC1	-0.00658276	0.914067	0.960963	0.0315755	0.0935789	0.296892	-0.0373264	0.00145197	0.0267996
23085_at	ERC1	0.0128038	0.744284	0.869816	-0.0358073	0.339308	0.592234	-0.112341	0.000961634	0.0216768
23087_at	TRIM35	0.0893555	0.134783	0.361444	0.0321181	0.458006	0.689774	0.189815	0.000450228	0.0147111
23089_at	PEG10	-0.212909	0.139816	0.36834	-0.114204	0.000392551	0.017457	-0.43911	4.0703e-05	0.00456471
23090_at	ZNF423	-0.0566678	0.0887673	0.29371	-0.0308521	0.556875	0.759989	0.118851	1.61012e-05	0.00287919
2309_at	FOXO3	-0.355867	0.00167086	0.0401607	-0.0401295	0.252891	0.507609	-0.0287001	0.623271	0.793843
230_at	ALDOC	-0.174967	0.458521	0.679244	-0.0233109	0.546098	0.75292	0.196416	0.00039764	0.0139106
23108_at	RAP1GAP2	0.0914352	0.413206	0.644824	0.0739656	0.0589859	0.230736	0.0677445	0.00208515	0.0319647
23111_at	SPG20	0.0814525	0.0126551	0.114068	0.105903	0.00285793	0.0464423	-0.0483218	0.00450549	0.0487464
23113_at	CUL9	-0.0906214	0.0841983	0.285676	-0.189019	0.00175822	0.0360082	-0.0308341	0.365596	0.592704
2312_at	FLG	-0.0297309	0.382987	0.619408	0.105324	0.00786517	0.0803176	0.400318	3.92541e-05	0.00449478
23130_at	ATG2A	0.0725369	0.408815	0.641293	-0.00206163	0.958044	0.981793	-0.135272	1.56114e-05	0.00287919
23131_at	GPATCH8	0.0103805	0.845423	0.925214	-0.119936	0.0315478	0.166909	0.138527	0.000959516	0.0216582
23135_at	KDM6B	-0.0390987	0.587812	0.772864	-0.172815	0.00121871	0.0293786	-0.0280671	0.758753	0.877538
23141_at	ANKLE2	-0.213831	0.00205267	0.044403	-0.0554109	0.112004	0.327058	0.065285	0.055251	0.20191
23155_at	CLCC1	-0.142723	0.00213978	0.0453498	-0.155744	0.117603	0.335295	0.0128762	0.837749	0.920608
23164_at	MPRIP	-0.0984881	0.00523353	0.0711213	-0.0604384	0.000249602	0.0143567	0.0555194	0.147809	0.354034
23168_at	RTF1	0.00130208	0.984894	0.994176	-0.0607639	0.000239564	0.0143402	0.010272	0.358398	0.585872
23171_at	GPD1L	0.143663	0.062671	0.248151	-0.123879	0.00318607	0.0492815	-0.0802228	0.16125	0.372891
23174_at	ZCCHC14	-0.0563874	0.277875	0.525962	-0.115198	0.0233397	0.142538	0.088397	0.00328553	0.0410824
23191_at	CYFIP1	-0.00278501	0.872139	0.940141	0.0664062	0.000729006	0.0228234	0.0814164	0.00404768	0.0459845
23194_at	FBXL7	0.155563	0.174632	0.413034	0.0326425	0.028946	0.159306	0.0904225	1.69121e-05	0.00290477
23195_at	MDN1	-0.0666594	0.00250811	0.0483906	-0.0622106	0.174001	0.416015	0.00401476	0.843962	0.923534
23196_at	FAM120A	0.0364945	0.0658964	0.253945	0.0533492	0.00101522	0.0269043	0.0106337	0.779905	0.889017
231_at	AKR1B1	0.198116	0.0189917	0.138971	0.125362	0.000311177	0.0155796	0.123264	0.00972174	0.076067
23210_at	JMJD6	0.194951	0.0317553	0.17732	0.120226	0.000380455	0.0172015	-0.0957935	0.011475	0.0835312
23218_at	NBEAL2	-0.186415	0.00114082	0.0332733	-0.0997541	0.012796	0.104297	-0.0693902	0.444894	0.660035
23221_at	RHOBTB2	0.0207791	0.796236	0.898624	-0.20327	3.36652e-05	0.00650501	0.00139251	0.96083	0.98277
23231_at	SEL1L3	0.127948	0.225565	0.472467	0.133138	0.104215	0.315605	0.141095	0.000187611	0.00969277
2323_at	FLT3LG	-0.107603	0.0621736	0.247344	-0.241211	0.000189615	0.0128723	-0.00931351	0.865055	0.935114
23241_at	PACS2	-0.0337457	0.67308	0.828316	-0.129304	0.0025658	0.0439621	-0.0913628	0.00307544	0.0397399
23242_at	COBL	0.0531503	0.373879	0.611826	0.181026	0.000673733	0.0221001	0.0545247	0.368748	0.59551
23246_at	BOP1	0.0620479	0.240621	0.487569	-0.0731337	0.124291	0.345715	-0.0964265	0.00165195	0.028532
23258_at	DENND5A	-0.0912001	0.122278	0.345359	-0.0853226	0.000801021	0.0240725	-0.121347	0.00961921	0.0755998
23262_at	PPIP5K2	-0.0262949	0.758006	0.878248	0.0565683	0.614831	0.79739	0.130679	0.00317752	0.0403023
23263_at	MCF2L	0.204698	0.0180922	0.135886	0.064634	0.00143775	0.0324452	0.00831887	0.830188	0.91694
23266_at	ADGRL2	-0.161296	0.277513	0.525796	0.273908	1.58747e-05	0.00490787	0.00330946	0.940915	0.973353
23268_at	DNMBP	0.240668	0.0148381	0.123193	0.0323712	0.214387	0.464189	0.199146	2.03766e-07	0.000864792
23274_at	CLEC16A	0.0303096	0.0632111	0.248839	-0.164424	0.00131533	0.0308028	-0.0769314	0.148838	0.355294
23276_at	KLHL18	-0.240017	8.28459e-05	0.0120525	-0.0471101	0.438844	0.67592	-0.12339	0.00418128	0.046858
23288_at	IQCE	-0.164026	0.00215621	0.0454419	-0.0196759	0.834951	0.925091	-0.0709274	0.358484	0.585975
23306_at	NEMP1	0.0388455	0.72792	0.859725	0.057364	0.0262656	0.151534	-0.0990307	0.00312707	0.0400712
23309_at	SIN3B	0.0521557	0.534177	0.735215	0.0552662	0.00145951	0.032609	-0.0777271	0.0151944	0.0977192
23310_at	NCAPD3	0.0105975	0.640027	0.806942	-0.0150463	0.534611	0.745071	-0.0513961	0.00405205	0.0459845
23315_at	SLC9A8	-0.163628	0.00102265	0.031926	0.0129847	0.687863	0.84232	0.00332755	0.672104	0.824316
23321_at	TRIM2	0.167209	0.0218173	0.148775	0.00417752	0.959264	0.982139	-0.227358	0.000443582	0.0146191
23327_at	NEDD4L	-0.0765336	0.351781	0.594583	0.0996455	0.00106949	0.0274989	0.000759549	0.974037	0.98883
2332_at	FMR1	-0.0502387	0.260253	0.508158	-0.0962818	1.16683e-05	0.00438325	-0.107277	7.87921e-05	0.00605511
23341_at	DNAJC16	-0.00479239	0.901993	0.955417	0.0726635	0.00815109	0.0820127	-0.0415943	0.00329661	0.0411793
23349_at	PHF24	-0.0553205	0.00188116	0.0423061	0.00945819	0.932722	0.971122	0.0146846	0.495351	0.699726
23355_at	VPS8	0.167553	1.88777e-05	0.00817455	0.00604022	0.845617	0.929721	0.0533131	0.362629	0.590331
23358_at	USP24	-0.0184462	0.594411	0.776669	-0.0122975	0.722504	0.863406	-0.0309606	0.00317338	0.0402979
23359_at	FAM189A1	0.333315	0.0343034	0.183745	0.0638744	0.00266314	0.0448383	-0.127749	0.0536755	0.198834
2335_at	FN1	-0.289352	0.040361	0.20005	0.00712529	0.710569	0.856023	-0.176866	0.00284401	0.0379605
23361_at	ZNF629	-0.214084	0.00118294	0.0338817	-0.0756113	0.0446795	0.199405	-0.206019	0.0438834	0.177232
23363_at	OBSL1	-0.343424	8.33461e-05	0.0120525	-0.0970052	0.160988	0.399172	0.0672201	0.21051	0.433988
23367_at	LARP1	0.00166377	0.97071	0.987651	-0.00755932	0.660574	0.826235	0.0352286	0.000815942	0.0201526
23368_at	PPP1R13B	-0.0680519	0.177398	0.416422	-0.0762442	0.000331194	0.0160302	-0.153356	0.0714345	0.233981
23371_at	TNS2	-0.0820855	0.136737	0.364253	-0.0337637	0.296963	0.552039	-0.0529333	0.00374334	0.0442476
23390_at	ZDHHC17	-0.313784	1.26707e-05	0.00746153	0.0275969	0.412809	0.65537	-0.0264757	0.680713	0.830099
23403_at	FBXO46	0.268193	7.49397e-05	0.0115123	-0.0165473	0.851183	0.932839	-0.177445	0.128611	0.327074
23408_at	SIRT5	-0.0898438	0.00179444	0.0416371	-0.00473814	0.788965	0.901322	0.0585576	0.216866	0.441836
23413_at	NCS1	-0.153393	0.308125	0.55393	-0.132704	0.00183097	0.0367861	0.036603	0.217724	0.443171
23418_at	CRB1	-0.238372	0.00194457	0.0429804	0.00875289	0.50126	0.722053	0.0194227	0.331617	0.562749
23421_at	ITGB3BP	-0.0325521	0.628096	0.799397	0.0600767	0.0502818	0.211954	0.149161	2.14435e-05	0.00325376
23436_at	CELA3B	-0.101508	0.282995	0.530279	-0.231698	0.000422077	0.0179368	-0.0711986	0.429582	0.647519
23468_at	CBX5	-0.19788	0.00121404	0.0342188	-0.0122251	0.71235	0.857142	0.0419922	0.0503421	0.19191
23471_at	TRAM1	-0.209201	0.093556	0.302355	-0.0395327	0.26266	0.518052	-0.134476	0.00163175	0.028367
23475_at	QPRT	0.149152	0.00528147	0.071225	0.160663	0.00151068	0.0331627	-0.125416	0.00685668	0.06274
23479_at	ISCU	0.177933	0.0240754	0.156041	0.0251013	0.651664	0.820527	0.184679	5.2423e-05	0.00506475
2348_at	FOLR1	-0.0707104	0.590945	0.77476	-0.12972	2.29922e-06	0.00283258	-0.127604	0.00416352	0.0468074
23498_at	HAAO	0.291721	0.00183407	0.0420423	0.0115922	0.788063	0.90084	0.0758283	0.0340293	0.153613
23499_at	MACF1	-0.0602937	0.225471	0.472388	-0.0186632	0.217024	0.467417	-0.0870949	0.000135016	0.00814476
23503_at	ZFYVE26	0.186596	0.096574	0.307369	0.140951	0.00185398	0.0370093	0.0290437	0.157951	0.368165
23507_at	LRRC8B	0.0234375	0.417968	0.648671	0.080042	0.0389378	0.184935	0.121094	0.00186563	0.030357
23519_at	ANP32D	-0.0626537	0.33854	0.583818	0.0289894	0.111187	0.325635	0.1284	2.35062e-05	0.00342424
2352_at	FOLR3	-0.0808196	0.048709	0.21934	0.100604	0.00288287	0.0467554	-0.00269459	0.970284	0.987406
23536_at	ADAT1	-0.00115741	0.989927	0.996255	-0.0865885	9.28292e-05	0.00921022	-0.0177951	0.639216	0.803339
2353_at	FOS	-0.163032	0.258346	0.506043	-0.183974	0.0484047	0.207594	-0.27917	0.00216006	0.0326252
23544_at	SEZ6L	-0.00406901	0.931823	0.969592	-0.0584129	0.000186763	0.0128434	-0.035319	0.0804339	0.249545
23545_at	ATP6V0A2	-0.0106337	0.839226	0.921245	0.144097	5.3588e-05	0.00753064	0.0966073	0.0473284	0.18468
23547_at	LILRA4	-0.0880172	0.318693	0.564751	0.0516493	0.100332	0.308799	-0.100821	0.00365772	0.0436815
23550_at	PSD4	0.16191	0.0227329	0.151591	-0.153284	0.000283382	0.0151091	-0.131004	0.295143	0.525429
23552_at	CDK20	0.0942564	0.307783	0.553588	0.26803	0.00193141	0.0376635	-0.0464229	0.424291	0.642542
23553_at	HYAL4	-0.171269	0.00136411	0.0365136	0.0723922	0.0306533	0.163908	0.00182653	0.937988	0.971534
23555_at	TSPAN15	-0.106879	0.0923843	0.300019	-0.189779	0.00198307	0.0382883	-0.044958	0.42427	0.642542
23557_at	SNAPIN	0.0560258	0.117935	0.339172	-0.0159505	0.651149	0.820254	-0.0874928	0.00304563	0.0396361
2355_at	FOSL2	0.0513238	0.178279	0.417516	0.132378	0.00146748	0.0327368	-0.116573	0.000865072	0.0208131
23566_at	LPAR3	0.160409	2.38929e-05	0.00923349	-0.00455729	0.922583	0.966337	0.0889395	0.0865965	0.260113
23581_at	CASP14	-0.186144	0.00160724	0.0393582	0.0669307	0.152284	0.387414	0.00764974	0.728737	0.859827
23590_at	PDSS1	-0.0148112	0.796137	0.898624	-0.103479	0.0324182	0.169478	0.119321	0.000733637	0.0191605
23592_at	LEMD3	-0.0567491	0.321269	0.567162	0.0587746	0.00201549	0.0385828	-0.0148655	0.453927	0.666232
23593_at	HEBP2	0.00148293	0.97794	0.991265	-0.0346137	0.409709	0.652462	-0.0514685	0.000244356	0.0110286
23612_at	PHLDA3	0.36858	0.00415176	0.0634302	0.0761357	0.183042	0.427574	-0.103696	0.000125302	0.00776718
23619_at	ZIM2	-0.149613	0.357303	0.599049	-0.247052	0.00173111	0.035799	0.264811	0.053448	0.198518
23620_at	NTSR2	0.146729	0.000495968	0.0246251	0.00830078	0.864053	0.939244	0.00649233	0.821542	0.91273
23621_at	BACE1	-0.132415	0.00215587	0.0454419	-0.0636574	0.0081293	0.081899	-0.0227141	0.377581	0.602118
23639_at	LRRC6	0.131755	0.0231763	0.153185	-0.0651765	0.059466	0.231828	0.0834418	0.000646111	0.0179426
23641_at	LDOC1	0.0156431	0.474065	0.691659	0.0309606	0.414738	0.656788	0.134729	0.00250239	0.0353192
23645_at	PPP1R15A	0.208134	0.13185	0.357865	0.495081	4.14722e-05	0.00707401	0.0227684	0.698453	0.841632
23647_at	ARFIP2	0.0687572	0.0209747	0.146263	-0.0753038	0.00100119	0.0267703	-0.0410518	0.100959	0.284449
23657_at	SLC7A11	0.367694	0.00113511	0.0332648	0.367115	0.000192184	0.012896	0.516999	0.000534301	0.0160865
23660_at	ZKSCAN5	-0.0781793	0.252921	0.500839	-0.129123	0.0121418	0.101078	0.121401	0.00219784	0.0329251
23677_at	SH3BP4	-0.231698	0.011224	0.107017	0.0336372	0.0487853	0.208683	0.0534578	0.000305373	0.0121417
23768_at	FLRT2	0.021828	0.781984	0.891715	-0.149993	0.00734427	0.0771976	-0.156431	0.000243082	0.0109943
23787_at	MTCH1	0.174515	0.00167297	0.0401723	0.0596788	0.0456802	0.201571	-0.00387008	0.719898	0.854901
23788_at	MTCH2	-0.105252	0.000288529	0.019021	0.0390263	0.0259745	0.150699	0.044307	0.381494	0.605887
24137_at	KIF4A	0.183919	0.0125058	0.113507	-0.0372541	0.0987275	0.306416	-0.133283	4.52458e-05	0.00470123
24138_at	IFIT5	-0.122522	0.00101979	0.031926	0.0835142	0.0954478	0.30025	0.0276331	0.484463	0.6906
24149_at	ZNF318	-0.104745	0.054771	0.232678	-0.188874	0.000265785	0.0147824	0.274269	8.50295e-05	0.00624384
241_at	ALOX5AP	-0.206543	0.0253959	0.160849	-0.290039	0.067074	0.247271	-0.204463	5.43667e-05	0.00514673
245913_at	DEFB110	0.147832	0.000458404	0.0240715	-0.0603118	0.00189043	0.0374048	-0.0362051	0.0164107	0.101879
245928_at	DEFB114	-0.140354	0.253986	0.501743	-0.00493707	0.71404	0.85817	-0.117839	0.000167082	0.00920362
245929_at	DEFB115	-0.161838	0.000579231	0.0260475	0.0507812	0.492517	0.716377	0.0558087	0.0103105	0.0785372
245936_at	DEFB123	0.0246763	0.754514	0.876002	0.074707	0.000230821	0.0142005	0.061216	0.0822461	0.252881
245939_at	DEFB128	0.199183	0.0232815	0.153594	-0.0446868	0.531653	0.742982	-0.101852	0.00379978	0.0445344
246176_at	GAS2L2	0.172327	0.0146351	0.122452	-0.0541088	0.456264	0.68902	-0.0586118	0.000192614	0.00981045
246330_at	PELI3	-0.0275065	0.0428012	0.206197	-0.199653	9.99191e-05	0.009505	-0.117802	0.12419	0.320158
246777_at	SPESP1	0.121691	0.252316	0.500198	-0.114185	0.000943405	0.0260706	0.0216652	0.0182497	0.10832
2491_at	CENPI	-0.156648	0.000235229	0.0174474	0.096969	0.160052	0.398045	0.0119358	0.472149	0.68148
2512_at	FTL	0.26208	0.000243789	0.0176082	0.180664	0.000871608	0.0249435	0.286784	2.52942e-06	0.001564
2515_at	ADAM2	0.0766149	0.0733273	0.267327	0.00976562	0.679118	0.836944	0.0574544	0.00126396	0.0251501
2525_at	FUT3	-0.100966	0.0320023	0.177741	0.0310692	0.655147	0.822901	0.149197	0.000274813	0.0115398
252948_at	TTTY16	-0.18892	0.17167	0.408962	-0.112775	0.00125858	0.0299674	-0.00428602	0.936345	0.970482
253018_at	HCG27	0.139667	0.00220848	0.0458603	0.11301	0.0941272	0.297857	-0.0573278	0.294011	0.524633
253128_at	LINC00612	-0.157362	0.000716256	0.0280756	-0.0208333	0.578254	0.773496	0.0230758	0.26259	0.492467
253430_at	IPMK	-0.108163	0.114979	0.334758	0.0832972	0.10031	0.30877	-0.138491	0.000758208	0.0194935
2534_at	FYN	-0.190855	0.000935462	0.030849	0.0524993	0.000407156	0.0176052	0.00517216	0.640826	0.804342
253573_at	LOC253573	0.249349	0.0130175	0.115293	-0.087963	0.00181021	0.0364591	-0.0470378	0.173205	0.38895
253832_at	ZDHHC20	0.122143	0.232134	0.478767	-0.0487196	0.000470632	0.0190825	0.0173611	0.823714	0.914075
2539_at	G6PD	0.120841	0.000744687	0.0281626	0.110786	0.000576209	0.0208345	0.233796	4.54289e-05	0.00470123
254048_at	UBN2	0.176921	0.00162816	0.0396359	0.130606	0.295038	0.549868	-0.0539822	0.194126	0.41541
254100_at	SSSCA1-AS1	0.345703	0.00146329	0.0375431	0.0590097	0.278372	0.534507	0.0728805	0.0229522	0.123328
254122_at	SNX32	0.137786	0.569799	0.76005	0.00363498	0.91085	0.961833	0.0904586	0.00187817	0.0303912
254394_at	MCM9	-0.149577	0.000797785	0.0290171	-0.0498409	0.259733	0.514989	0.067636	0.00157173	0.0278265
254439_at	C11orf86	0.0357169	0.297865	0.544261	0.0319553	0.251503	0.505931	-0.1537	0.000860133	0.0208131
254559_at	LINC00925	0.0247215	0.862377	0.934635	0.0412146	0.499193	0.720629	-0.163393	0.00304045	0.0396203
254827_at	NAALADL2	0.0632686	0.686381	0.837217	0.00417752	0.87935	0.946258	-0.207809	1.07867e-06	0.00109387
255025_at	LINC00879	-0.147994	0.000566357	0.0258527	-0.0113751	0.573744	0.770462	0.0223163	0.123388	0.319023
255031_at	LINC00957	0.313386	0.041726	0.203592	0.172038	0.000917797	0.0256206	0.107476	0.39376	0.617528
255057_at	CBARP	0.302337	0.0952916	0.305189	-0.0594437	0.000756007	0.0232566	-0.0751953	0.151096	0.358446
255187_at	LOC255187	0.00464771	0.972431	0.988335	0.219256	0.00017637	0.0124379	0.21016	0.0217739	0.119541
255193_at	CSNK1G2-AS1	0.0263129	0.862599	0.93465	0.128798	0.0017626	0.0360082	-0.0888491	0.00505819	0.0526312
255275_at	MYADML2	-0.0809281	0.405774	0.638749	-0.180067	0.00244952	0.0429674	0.0449038	0.721346	0.855759
255403_at	ZNF718	-0.250036	0.133057	0.359386	0.113932	2.72286e-05	0.00622255	0.0717773	0.0505649	0.192365
255488_at	RNF144B	-0.270038	0.186266	0.427993	0.0210142	0.782899	0.898619	-0.217918	4.02785e-05	0.00454889
255738_at	PCSK9	-0.158384	0.0965545	0.307369	-0.115976	0.0010741	0.0274989	0.0859556	0.359636	0.586927
255877_at	BCL6B	-0.132812	8.52784e-05	0.0120525	-0.0309245	0.587307	0.780205	-0.105957	0.201507	0.423448
256076_at	COL6A5	-0.0807111	0.00082358	0.0295239	-0.0288448	0.503362	0.723701	0.0239258	0.148149	0.354232
256126_at	SYCE2	0.226011	0.0216609	0.148404	0.122776	7.7458e-05	0.00862959	0.000542535	0.989984	0.996389
256158_at	HMCN2	-0.0677626	0.00230238	0.0466105	0.0387551	0.20182	0.44937	0.0375253	0.0516024	0.194526
256356_at	GK5	-0.201895	0.000237048	0.0174491	-0.133391	0.013158	0.105456	0.0556098	0.333684	0.564618
2563_at	GABRD	0.146955	0.000597022	0.0262743	-0.0822663	0.309286	0.563338	-0.0711263	0.215984	0.440899
256471_at	MFSD8	-0.189815	0.0078813	0.0882827	0.0746528	7.04666e-05	0.00814416	-0.0733507	0.0132203	0.0900768
2564_at	GABRE	0.0353009	0.686464	0.837237	0.0287182	0.0352428	0.176951	-0.176939	0.000344063	0.013112
256536_at	TCERG1L	-0.00557002	0.905221	0.957156	-0.0546875	0.0320172	0.168199	0.057997	5.84242e-05	0.00521663
256691_at	MAMDC2	-0.101002	0.228059	0.474683	0.0974031	0.000345362	0.0164803	-0.149107	0.0179352	0.107252
256815_at	C10orf67	-0.187184	0.0010231	0.031926	-0.0565683	0.32597	0.5801	-0.0332212	0.418722	0.638211
256892_at	OR51F1	0.0622559	0.236868	0.48401	0.0175781	0.0883405	0.288647	-0.0608724	0.000172678	0.00936587
2568_at	GABRP	-0.0638021	0.281009	0.528566	-0.140625	0.0348105	0.175815	-0.16994	0.00148277	0.0271857
257044_at	C1orf101	-0.266366	0.116374	0.336955	-0.0813802	0.000464543	0.019054	0.0344148	0.532873	0.729401
257062_at	CATSPERD	-0.0908746	0.342025	0.586741	0.100604	0.0419388	0.193017	-0.0255715	0.00384748	0.0448898
2571_at	GAD1	-0.126013	0.300383	0.546478	0.0930266	0.0146653	0.111162	-0.134314	0.00140949	0.0265737
257313_at	UTS2B	0.0381583	0.510117	0.718902	0.0062934	0.849331	0.931781	-0.054579	0.000419412	0.0144017
257364_at	SNX33	0.0765336	0.640706	0.807367	0.176288	0.00317942	0.049271	0.0824291	0.266315	0.496023
257397_at	TAB3	-0.0600043	0.368731	0.608271	0.0981626	0.0236455	0.143281	0.114764	0.000770547	0.0197449
25771_at	TBC1D22A	-0.148944	0.00137351	0.0366462	0.129015	0.0023602	0.0419962	-0.0397859	0.0776575	0.244769
25776_at	CBY1	0.11509	0.564668	0.756526	-0.0746528	0.065526	0.24419	0.319209	0.000801659	0.0199672
25777_at	SUN2	0.267886	0.0289057	0.169695	-0.166848	0.00184396	0.0368688	-0.00403284	0.950026	0.977421
25792_at	CIZ1	0.0144314	0.723958	0.85792	0.0819227	3.59736e-05	0.00674041	0.0171079	0.751766	0.873033
25801_at	GCA	0.177255	0.00141772	0.0371052	0.0537833	0.141216	0.372	0.072989	0.0603721	0.212613
25802_at	LMOD1	0.0738209	0.390336	0.626367	0.059299	0.0020715	0.0390736	0.0120081	0.50893	0.710847
25803_at	SPDEF	-0.203758	0.000963807	0.0313585	-0.00683594	0.933791	0.97154	0.0234194	0.2083	0.431569
25806_at	VAX2	-0.166721	0.000501889	0.024727	0.0251374	0.823569	0.918862	-0.0590097	0.1062	0.292272
25817_at	FAM19A5	0.199879	0.00149895	0.0381666	0.0231843	0.0235857	0.143222	-0.159487	0.0730327	0.236701
25818_at	KLK5	-0.0974754	0.188275	0.430451	-0.0329861	0.560733	0.76264	-0.162363	0.00209258	0.0320469
25822_at	DNAJB5	-0.0235098	0.827983	0.915527	0.0640734	0.306107	0.560642	-0.0839482	0.000259039	0.0112678
25826_at	SNORD82	0.354926	0.00242655	0.0476886	-0.0553566	0.691184	0.844242	0.136429	0.28905	0.519716
25827_at	FBXL2	-0.0376338	0.712567	0.85185	-0.0165654	0.576576	0.772307	0.138817	9.90123e-05	0.00691771
25839_at	COG4	0.00607639	0.926414	0.967201	-0.0662616	0.00210275	0.0393697	-0.0831163	0.0494899	0.190008
2583_at	B4GALNT1	-0.0755027	0.487417	0.700985	0.036603	0.469226	0.699066	0.482711	0.000232197	0.0107161
25847_at	ANAPC13	-0.160265	0.0299132	0.172389	0.023763	0.237419	0.49151	0.0809462	4.41889e-05	0.00470123
25852_at	ARMC8	-0.117007	0.000132697	0.0138481	-0.0527344	0.0173524	0.121809	-0.0455006	0.143696	0.348434
25861_at	DFNB31	0.0874204	0.0701238	0.262302	0.144803	0.000269844	0.0149307	-0.0605288	0.185465	0.404898
25875_at	LETMD1	0.00517216	0.874803	0.941673	-0.144821	3.03509e-05	0.0063616	0.00708912	0.598873	0.777343
25884_at	CHRDL2	-0.235912	0.000725409	0.0280756	-0.0710359	0.307134	0.561279	0.0578342	0.410906	0.631945
2588_at	GALNS	0.0620841	0.29553	0.541954	0.178783	0.00178778	0.0361843	-0.0189164	0.260077	0.490267
25897_at	RNF19A	-0.0429507	0.0465225	0.2144	0.098235	0.0175859	0.12269	-0.224103	0.000669575	0.0182586
25900_at	IFFO1	0.0871401	0.0887813	0.293717	0.148908	0.000726159	0.0228027	-0.0667499	0.475406	0.684029
25901_at	CCDC28A	0.294741	0.00193004	0.0427738	0.0395689	0.696236	0.8474	-0.0723741	0.140171	0.343626
25906_at	ANAPC15	0.111654	0.000205751	0.016708	-0.0623192	0.0708567	0.254687	-0.111003	0.00126853	0.0251936
25911_at	DPCD	0.0771123	0.471676	0.689641	0.0435475	0.559349	0.761805	0.138238	3.87759e-06	0.00177601
259232_at	NALCN	-0.245569	0.171139	0.408333	-0.0792101	0.0933813	0.296615	-0.158384	0.00113198	0.0235074
259240_at	WFDC9	0.017126	0.702612	0.846328	0.05693	0.00066421	0.0218747	-0.0211227	0.242286	0.471146
25925_at	ZNF521	-0.0828179	0.00140985	0.0369385	0.0726635	0.0197423	0.130628	-0.0419379	0.286741	0.517452
25926_at	NOL11	-0.0486473	0.220538	0.467167	0.0299117	0.0668973	0.246914	0.0818504	0.00462904	0.0494917
259282_at	BOD1L1	-0.142433	0.000719543	0.0280756	0.307545	0.175939	0.418157	0.161368	0.153458	0.361887
259296_at	TAS2R50	-0.159514	0.000290928	0.019021	0.0234194	0.913355	0.962588	0.1841	0.0197936	0.112898
25929_at	GEMIN5	0.1165	0.117813	0.338912	-0.0847439	0.0013716	0.0314691	0.0117188	0.242864	0.471711
25939_at	SAMHD1	-0.0339988	0.0875471	0.291728	-0.00437645	0.866901	0.940698	-0.113317	4.22173e-05	0.00462018
25940_at	FAM98A	-0.137768	0.0439844	0.208853	-0.101888	0.00166739	0.0350676	0.00900608	0.701636	0.843709
25941_at	TPGS2	0.130136	0.00443585	0.0656002	0.0216652	0.118027	0.336116	0.041522	0.00325286	0.0408598
25949_at	SYF2	0.0649414	0.353036	0.595691	0.108742	0.000180271	0.0126194	0.172128	0.00136546	0.0261797
25950_at	RWDD3	0.12028	0.257089	0.505042	-0.0503834	0.00293649	0.0472225	0.200901	0.0390949	0.165457
2595_at	GANC	0.236419	0.00186303	0.0420423	0.000940394	0.987966	0.994359	0.204572	0.000862063	0.0208131
25962_at	KIAA1429	-0.0625723	0.0849623	0.286955	0.123734	0.000378429	0.01718	0.110713	0.0390572	0.165355
25966_at	C2CD2	0.331362	0.0426909	0.205984	0.169397	4.8405e-05	0.00725576	-0.170844	0.0334551	0.152155
25976_at	TIPARP	0.402271	0.00145988	0.0375336	0.575448	2.22315e-05	0.00572763	0.22139	4.5177e-05	0.00470123
25977_at	NECAP1	-0.0262587	0.464336	0.683555	-0.0687934	0.446429	0.681143	0.103082	0.000662582	0.018148
25984_at	KRT23	0.245099	0.00190063	0.042503	-0.167625	0.0680423	0.249287	-0.0363498	0.404067	0.62653
25988_at	HINFP	0.223814	0.147528	0.378979	0.114077	0.148394	0.382455	-0.146521	0.00323294	0.0407392
26012_at	NSMF	-0.0622106	0.101439	0.315227	-0.0505642	0.287282	0.542475	-0.034035	0.00131017	0.0255556
26020_at	LRP10	0.142144	0.00265782	0.0499132	0.083261	0.0494843	0.210183	0.0350839	0.00938332	0.0745751
260341_at	TFAMP1	0.371492	0.044905	0.211107	0.0820312	0.046137	0.202683	0.0628074	0.000798077	0.0199672
26037_at	SIPA1L1	-0.170681	0.0827376	0.282958	-0.101165	0.00253633	0.0436541	-0.0471644	0.15271	0.360778
26038_at	CHD5	-0.0544343	0.321035	0.567056	-0.0217195	0.379897	0.628045	-0.0891565	0.000321973	0.012521
26040_at	SETBP1	-0.0388274	0.574915	0.763456	0.0472005	0.049995	0.2113	0.0824653	0.00106027	0.0228524
260425_at	MAGI3	0.299714	0.000573346	0.02595	-0.0984339	0.0627784	0.238692	-0.0317383	0.687959	0.835376
26045_at	LRRTM2	-0.180131	4.61754e-05	0.0102888	-0.0818504	0.151791	0.386678	0.0490994	0.0711033	0.233421
26050_at	SLITRK5	-0.0662797	0.103491	0.318759	0.0552481	0.0290067	0.159463	0.0811089	0.000876569	0.0209066
26053_at	AUTS2	-0.00036169	0.9966	0.99859	-0.0558268	0.547151	0.753574	0.168186	0.000102743	0.00700384
26057_at	ANKRD17	-0.000144676	0.995558	0.998019	0.0125145	0.772409	0.893255	0.0747975	0.000493943	0.0155553
26058_at	GIGYF2	-0.0610171	0.231347	0.478101	-0.0767867	0.00193094	0.0376635	-0.0129847	0.266575	0.496289
26061_at	HACL1	0.149233	0.00213693	0.0453282	0.0486834	0.0326409	0.170103	0.0311415	0.402827	0.625449
26064_at	RAI14	-0.130823	0.000577758	0.0260475	-0.00770399	0.918345	0.964297	0.17598	0.0264151	0.133627
26082_at	DKFZP434L187	-0.0367296	0.206421	0.45061	-0.0516493	0.257122	0.512052	0.0711806	0.00171536	0.0292682
26094_at	DCAF4	-0.322031	0.000722039	0.0280756	0.134006	0.152252	0.387414	0.144893	0.363344	0.590872
26103_at	LRIT1	-0.05457	0.436303	0.662152	0.0261502	0.747997	0.878524	-0.169922	0.00161956	0.0282487
26112_at	CCDC69	0.137379	0.00213333	0.0452907	-0.000813802	0.920962	0.965435	-0.0930085	0.250438	0.479817
26123_at	TCTN3	-0.0295501	0.518748	0.72483	-0.0882885	0.00228305	0.0414587	-0.0418113	0.00443041	0.0484224
26135_at	SERBP1	-0.169018	0.0131744	0.116163	-0.171369	0.000347373	0.0164803	-0.136032	0.138829	0.341964
26148_at	C10orf12	0.0370732	0.679003	0.832323	-0.114873	0.00303392	0.0479353	-0.0213397	0.677518	0.827958
26155_at	NOC2L	0.880353	0.0367658	0.190519	-0.215278	0.0028907	0.0468081	0.107494	0.344717	0.574244
261729_at	STEAP2	0.0157154	0.936725	0.971736	0.110641	0.00270087	0.0450747	0.0767144	0.411613	0.632444
26189_at	OR1A2	-0.0551306	0.36271	0.603006	-0.0976562	0.0011531	0.0283496	0.0404188	0.267237	0.497072
2620_at	GAS2	0.0216019	0.624105	0.797072	0.0870949	0.00173597	0.0358336	-0.0747975	0.049526	0.190117
26231_at	LRRC29	-0.00367115	0.945105	0.975718	-0.0960829	0.446986	0.681382	0.0925926	0.00377531	0.0443823
26233_at	FBXL6	0.127731	0.106641	0.322848	0.0164569	0.848037	0.931047	0.0845631	0.000360653	0.0134136
26234_at	FBXL5	0.283312	0.167124	0.403267	0.36433	4.92775e-06	0.00369328	0.0401837	0.0014498	0.0267996
26235_at	FBXL4	-0.164207	0.0871127	0.290999	-0.0792462	0.00107877	0.0275062	0.00488281	0.926426	0.965845
26249_at	KLHL3	-0.138563	0.000671148	0.0273303	0.0177951	0.113257	0.328489	-0.0250289	0.00361581	0.0434852
2624_at	GATA2	-0.12717	0.275164	0.523144	-0.154894	0.0213304	0.136145	-0.358254	0.000216562	0.0103602
26254_at	OPTC	-0.0646521	0.134031	0.360561	0.0521918	0.000278042	0.0150807	0.03125	0.255494	0.485271
26255_at	PTTG3P	0.160916	0.0876474	0.29184	-0.135218	0.000113959	0.0101024	-0.0392072	0.195176	0.416467
26258_at	BLOC1S6	-0.164967	0.000525733	0.0252976	-0.047092	0.0920996	0.294798	-0.148148	4.27119e-05	0.00465323
2625_at	GATA3	-0.0865524	0.365993	0.605668	-0.116609	0.085293	0.283199	-0.135344	0.00324302	0.0407984
26261_at	FBXO24	0.0279315	0.712809	0.852016	-0.0138708	0.522162	0.735974	-0.121003	0.00193916	0.0307909
26263_at	FBXO22	-0.1216	0.0212558	0.147096	-0.0523003	0.0469562	0.204719	-0.0897714	9.38118e-05	0.00664827
26267_at	FBXO10	-0.112757	0.0574026	0.23863	0.149523	0.00133856	0.0311446	-0.164225	0.0163816	0.101801
26268_at	FBXO9	0.130172	0.093356	0.301827	-0.0790654	0.277849	0.533833	-0.173629	0.00443007	0.0484224
26269_at	FBXO8	0.252966	0.0487265	0.219358	0.144043	0.00276277	0.0456152	0.147551	0.0475973	0.185448
26272_at	FBXO4	-0.122559	0.153251	0.385614	-0.152362	0.000304402	0.0155062	0.144694	0.197939	0.419147
26275_at	HIBCH	-0.319969	0.0015076	0.0382028	-0.016059	0.807889	0.911732	0.00578704	0.964775	0.984722
26278_at	SACS	-0.104709	0.111012	0.328822	0.245443	0.0202809	0.132647	0.112214	2.73726e-05	0.00363204
2627_at	GATA6	0.017759	0.420811	0.650848	0.0987775	0.00236529	0.0419962	0.116862	0.00316081	0.0402349
26298_at	EHF	0.0348307	0.57769	0.765169	-0.0325883	0.105808	0.317867	-0.0474899	0.00161751	0.0282362
2630_at	GBAP1	-0.0507993	0.762172	0.880261	-0.604619	0.0019677	0.0381045	-0.194354	0.449192	0.662722
26353_at	HSPB8	-0.190954	0.277509	0.525796	0.0752134	0.346301	0.59869	-0.195439	0.00153168	0.0274315
26355_at	FAM162A	-0.041305	0.555381	0.749999	0.148908	0.268095	0.523429	0.137478	0.000137486	0.00818296
2636_at	GBX1	-0.0917788	0.000268722	0.0183193	0.0413592	0.439711	0.676605	-0.0714699	0.0689899	0.229696
26468_at	LHX6	0.0878725	0.128588	0.3542	-0.000198929	0.997254	0.99887	0.0640372	0.00315081	0.0401696
26469_at	PTPN18	-0.112323	0.206686	0.450791	-0.317473	0.000569051	0.020728	0.128201	0.376639	0.601422
26507_at	CNNM1	-0.0258608	0.728304	0.859856	0.0887587	0.00134313	0.0312214	-0.0142325	0.871225	0.937708
26511_at	CHIC2	0.0506727	0.61123	0.788893	0.133247	4.75047e-05	0.00725576	0.0125506	0.691109	0.837212
26526_at	TSPAN16	-0.222258	0.00173628	0.0411605	-0.0496781	0.0941927	0.297912	0.000976563	0.94847	0.976756
26575_at	RGS17	0.0300203	0.727721	0.859725	-0.0105252	0.789101	0.901336	-0.0704753	5.826e-05	0.00521663
26589_at	MRPL46	0.00520833	0.857345	0.932034	-0.149884	0.145532	0.378649	0.0964265	0.00187792	0.0303912
26659_at	OR7A5	-0.165066	0.000680037	0.0274023	-0.0603479	0.060104	0.233184	-0.00960287	0.687793	0.835315
26664_at	OR7C1	-0.0854492	0.502957	0.71377	-0.0827004	0.00264048	0.0445953	-0.027398	0.202423	0.424822
266812_at	NAP1L5	-0.0308702	0.486038	0.70015	-0.126971	0.00125206	0.0298624	0.0769676	0.44787	0.6616
266919_at	LINC00307	0.0998535	0.0430699	0.206844	-0.197917	0.000132517	0.0109857	-0.114005	0.0335024	0.152217
26693_at	OR2V1	-0.166784	5.90838e-05	0.0107781	-0.024179	0.390855	0.637624	0.0412507	0.147064	0.353037
266977_at	ADGRF1	0.414497	0.0187403	0.138323	0.198459	3.30332e-05	0.00649034	0.397859	6.99398e-05	0.00580477
2673_at	GFPT1	0.0602575	0.326068	0.57196	-0.0654297	0.000275835	0.0150601	-0.000108507	0.997442	0.998919
26750_at	RPS6KC1	0.12122	0.000495798	0.0246251	0.0222078	0.55626	0.75977	0.0692998	0.238443	0.46658
26765_at	SNORD12C	0.246636	0.000855533	0.030014	-0.0100188	0.873827	0.943154	-0.152127	0.00333043	0.0413031
2676_at	GFRA3	-0.0743182	0.0821992	0.282471	-0.0261683	0.376538	0.624776	-0.0347946	0.00227152	0.0334561
26772_at	SNORD4B	0.0791377	0.209021	0.453197	0.0614873	0.00285202	0.0463936	0.0687934	0.000543882	0.0161875
26784_at	SNORA64	0.266204	0.00049336	0.0246251	0.024197	0.669613	0.83136	-0.0369285	0.11418	0.304508
26792_at	SNORD57	0.0625	0.168294	0.405327	-0.0447049	0.000534815	0.0200623	0.0217376	0.139815	0.343157
26795_at	SNORD54	0.0942744	0.429151	0.657228	-0.173105	0.38427	0.632218	0.0891746	0.000988882	0.0219551
26796_at	SNORD53	-0.0506366	0.669801	0.826409	-0.0132017	0.919528	0.964696	-0.105035	0.00147745	0.0271118
26801_at	SNORD48	0.40578	0.00205808	0.044403	0.0619936	0.276731	0.532554	-0.0717593	0.40814	0.629727
26805_at	SNORD45A	0.222295	0.000971545	0.031474	-0.00213397	0.943623	0.975882	0.0612341	0.0332703	0.151598
26806_at	SNORD44	0.252604	0.0274928	0.166199	-0.193576	0.000273701	0.0149766	0.283022	0.0868034	0.260389
26808_at	SNORD42B	0.186017	0.0400323	0.199315	-0.0306351	0.456823	0.689394	0.138383	0.00088471	0.0209778
26810_at	SNORD41	0.169235	0.000721313	0.0280756	-0.00264034	0.947944	0.97767	-0.0547598	0.444455	0.659668
26811_at	SNORD55	0.233597	0.000760254	0.0283183	0.0206163	0.717392	0.860238	0.0360605	0.648871	0.809878
26815_at	SNORD36A	0.255317	0.0282824	0.167797	0.0432219	0.000510009	0.019648	0.0610894	0.280787	0.510944
2681_at	GGTA1P	-0.242658	0.0272165	0.1656	0.0275788	0.0229638	0.141313	-0.025463	0.0036032	0.0434722
26820_at	SNORD24	0.230758	0.00164674	0.0397353	-0.174841	0.0530031	0.217653	0.00719763	0.735644	0.863525
26829_at	RNU5E-1	0.171152	0.00020625	0.016708	0.106084	0.073803	0.26073	0.035735	0.00624866	0.0593275
26832_at	RNU5B-1	0.743435	1.42348e-05	0.0079592	-0.172381	0.11472	0.330696	0.0669126	0.261845	0.491942
2683_at	B4GALT1	-0.204029	0.0585416	0.240771	-0.155273	0.0518289	0.215302	-0.163954	0.000411856	0.014207
26952_at	SMR3A	0.251112	0.000285121	0.019021	0.0206525	0.540294	0.748927	-0.0228769	0.707886	0.847483
26959_at	HBP1	0.144821	0.00146976	0.0375921	0.123662	3.78709e-06	0.00346911	-0.073206	0.132731	0.333147
2697_at	GJA1	0.108814	0.000288377	0.019021	-0.038737	0.244408	0.498471	-0.180827	0.0163696	0.101752
26994_at	RNF11	-0.100984	0.104653	0.320146	-0.0625723	0.0702055	0.253266	-0.160735	0.000806438	0.0200226
26999_at	CYFIP2	-0.0146032	0.828938	0.915683	-0.046441	0.275273	0.531108	-0.0470016	0.00356772	0.0431493
27004_at	TCL6	0.274803	5.90703e-05	0.0107781	0.0283926	0.0416147	0.19199	-0.0294416	0.173583	0.389444
27010_at	TPK1	0.0908294	0.400707	0.635247	0.0348126	0.0120932	0.100831	0.0765878	0.000328901	0.0126709
27012_at	KCNV1	-0.046658	0.306425	0.552291	-0.0436017	0.157726	0.395162	-0.0460974	0.00218817	0.0328198
2703_at	GJA8	0.0187807	0.753589	0.875428	0.0609809	0.000912242	0.025581	-0.00535301	0.753916	0.874524
2706_at	GJB2	0.247975	0.361851	0.602352	-0.0868779	0.00101455	0.0269043	0.186704	0.00229038	0.0335592
27077_at	B9D1	-0.0751772	0.200489	0.44527	-0.122052	0.103416	0.31438	0.194372	0.00334561	0.0413528
2707_at	GJB3	0.0938947	0.0379474	0.193956	0.0313223	0.0383916	0.183686	0.166269	1.66128e-05	0.00287919
27087_at	B3GAT1	0.0378328	0.66776	0.824815	0.0194589	0.737799	0.872138	-0.131203	0.00261644	0.0362738
27092_at	CACNG4	-0.110496	0.248039	0.494937	-0.013491	0.785575	0.899562	-0.16258	0.00119435	0.0242927
27094_at	KCNMB3	0.229818	8.95822e-05	0.0122411	0.00430411	0.946725	0.977106	-0.000289352	0.995374	0.998159
27095_at	TRAPPC3	-0.0584129	0.274548	0.522641	-0.132017	0.0347024	0.175592	0.0689742	0.00173897	0.0294992
27102_at	EIF2AK1	0.060366	0.390894	0.626854	-0.0249566	0.0318125	0.167557	0.0527344	0.00428119	0.0475468
27122_at	DKK3	0.215603	0.0687131	0.25978	0.12547	0.0432055	0.196254	0.218678	0.000257043	0.0112426
27123_at	DKK2	0.275734	0.000254259	0.0178147	0.0281033	0.290454	0.545507	0.0303458	0.645116	0.807331
27136_at	MORC1	0.342475	0.00106042	0.0323927	0.0177047	0.487277	0.712655	0.0352286	0.139892	0.343228
27148_at	STK36	0.00600405	0.873419	0.940907	-0.0896629	0.0276422	0.155169	0.153212	0.00085853	0.0208131
27151_at	CPAMD8	0.216987	0.00111485	0.0331155	-0.0274342	0.282878	0.538808	-0.0725731	0.0431308	0.174993
27154_at	BRPF3	-0.00981988	0.847177	0.926101	0.163665	3.39633e-06	0.00323082	-0.13954	4.49336e-06	0.00179249
27159_at	CHIA	-0.105839	0.402468	0.636533	0.0141963	0.630799	0.8074	-0.0783058	0.00392947	0.0452486
27163_at	NAAA	0.0135272	0.592183	0.77552	-0.0763527	0.00454655	0.0596868	0.109628	0.00307401	0.0397399
2717_at	GLA	0.213614	9.81257e-05	0.0126454	0.062283	0.0104245	0.0930795	0.105758	0.000493209	0.0155553
27185_at	DISC1	-0.0609628	0.121119	0.343618	0.118471	2.28761e-05	0.00575958	-0.0873843	0.0800711	0.248762
27189_at	IL17C	-0.0981445	0.223717	0.47077	-0.0815249	0.130929	0.355803	-0.093967	0.00364788	0.0436282
27190_at	IL17B	-0.0316298	0.841743	0.922943	0.140625	0.000861094	0.0248798	-0.0994647	0.120837	0.315369
27233_at	SULT1C4	-0.0687572	0.688773	0.838522	-0.016909	0.0188271	0.127329	0.0479058	0.0007391	0.0192092
27237_at	ARHGEF16	0.0456633	0.210764	0.455269	-0.111419	0.000515189	0.0198167	0.0192238	0.680236	0.829804
27243_at	CHMP2A	0.00777633	0.890813	0.950287	0.0347584	0.484678	0.710908	-0.127568	0.000497095	0.0155628
27246_at	RNF115	0.0335286	0.587576	0.772759	0.0577619	0.00135666	0.0312918	-0.132523	0.0013493	0.0260662
27248_at	ERLEC1	-0.0520833	0.0929025	0.301015	-0.0438368	0.000968709	0.0262998	0.0915799	0.0802439	0.249174
27252_at	KLHL20	0.0800058	0.345335	0.588925	0.133861	0.00131824	0.0308166	0.0395327	0.150891	0.358111
27295_at	PDLIM3	-0.242414	0.00862977	0.092708	0.0304362	0.0341935	0.17405	-0.0409614	0.00389081	0.0449991
2729_at	GCLC	0.475043	0.00307629	0.0541152	0.463976	1.69396e-05	0.00500717	0.630389	0.000299202	0.0121417
27309_at	ZNF330	0.00177228	0.987723	0.995207	-0.120841	0.0151618	0.113169	0.155454	1.04923e-05	0.0024992
2730_at	GCLM	0.300311	0.00654693	0.0801092	0.397135	2.90349e-07	0.00143624	0.356626	0.00601164	0.0579283
27319_at	BHLHE22	0.0071705	0.88501	0.947389	-0.0200557	0.553529	0.757926	0.0407624	0.000866266	0.0208215
27324_at	TOX3	0.191081	0.0219537	0.14886	0.0577438	0.155034	0.391173	-0.14048	0.000210758	0.0102025
27327_at	TNRC6A	0.0496238	0.149228	0.380383	0.156033	0.000607229	0.0213642	-0.0567853	0.0100646	0.0774031
27336_at	HTATSF1	-0.0914714	0.08438	0.285998	-0.213035	0.00119805	0.0290789	-0.188621	4.71726e-06	0.001823
27338_at	UBE2S	0.427201	0.179121	0.418574	-0.160626	0.0218192	0.137786	-0.273582	0.000408274	0.0141625
27344_at	PCSK1N	0.0777995	0.0790883	0.277474	0.158709	0.000214248	0.0137422	-0.108326	0.197798	0.419032
27347_at	STK39	-0.147389	8.30941e-05	0.0120525	0.0143229	0.354285	0.605745	0.0250289	0.534262	0.730598
27349_at	MCAT	-0.134838	0.000424413	0.0233267	-0.0564959	0.165982	0.405584	0.0281395	0.734898	0.863028
27350_at	APOBEC3C	0.08261	0.553238	0.748494	-0.0903501	0.0062224	0.0704169	0.145255	0.00431385	0.0476527
2735_at	GLI1	0.234854	0.0531698	0.229725	0.0849609	0.00248928	0.0432355	-0.0238896	0.460716	0.672582
2736_at	GLI2	-0.00522642	0.963886	0.984356	0.026964	0.0664798	0.245924	0.140426	0.000254249	0.0112164
27439_at	CECR6	-0.105957	0.000454395	0.0240654	0.202275	0.0239235	0.144141	-0.11169	0.0666754	0.225627
2744_at	GLS	0.0147208	0.593699	0.776272	0.0283565	0.612626	0.795606	-0.121853	6.62402e-06	0.0020396
2745_at	GLRX	0.199183	0.103798	0.319148	-0.0570385	0.349257	0.601669	-0.104908	0.000208512	0.0101719
2762_at	GMDS	-0.0344329	0.0613529	0.245711	-0.15578	3.20096e-05	0.00648928	-0.0154442	0.56776	0.754603
2769_at	GNA15	0.0857928	0.0692717	0.260804	0.0253183	0.630887	0.8074	0.142614	0.00238066	0.0343734
2771_at	GNAI2	-0.0305628	0.328537	0.574444	0.0295501	0.320206	0.57468	-0.136032	0.00405165	0.0459845
2780_at	GNAT2	-0.148709	0.176278	0.415267	-0.0348126	0.224596	0.476303	0.148456	0.000229701	0.010679
2793_at	GNGT2	-0.0759006	0.288216	0.535402	-0.109176	0.00165303	0.0349643	0.0565864	0.072438	0.235552
2796_at	GNRH1	0.332682	0.000291351	0.019021	0.0122432	0.848335	0.931162	0.0531865	0.0214136	0.118431
2800_at	GOLGA1	-0.0925383	0.000610557	0.0265142	-0.157227	0.00229508	0.0415008	-0.0110315	0.629341	0.797692
2804_at	GOLGB1	-0.0767506	0.000544261	0.025564	0.340169	0.203697	0.451165	-0.0760634	0.234596	0.462685
280636_at	C11orf31	0.0647244	0.0254085	0.160888	-0.0908565	0.527811	0.740084	-0.180049	0.000597925	0.0171063
2817_at	GPC1	0.0140697	0.790819	0.896295	0.15455	0.000187428	0.0128434	-0.0693359	0.140215	0.343631
2820_at	GPD2	-0.121419	0.000220769	0.0171707	0.0315032	0.105069	0.31664	0.12453	0.123631	0.319383
28227_at	PPP2R3B	0.0744719	0.425305	0.654212	-0.142216	0.000867338	0.0249435	0.0212493	0.439375	0.655589
2824_at	GPM6B	-0.127649	0.00198037	0.0433839	0.0379232	0.521618	0.735822	0.0722837	0.250452	0.479817
282566_at	LINC00515	-0.0973126	0.664692	0.8229	-0.191045	0.148384	0.382455	0.309353	0.00212947	0.0324112
282618_at	IFNL1	-0.308422	0.00159299	0.0391643	0.0916341	0.0407827	0.189994	-0.0272714	0.53985	0.734722
2828_at	GPR4	0.0272262	0.82041	0.911046	-0.0431315	0.100512	0.308905	-0.104999	0.0023514	0.0341098
282973_at	JAKMIP3	0.091173	0.465703	0.684713	0.0710178	0.00298711	0.04742	-0.00775825	0.407283	0.629072
282991_at	BLOC1S2	0.224917	0.000863508	0.0300382	-0.0334563	0.674872	0.834455	0.170663	0.232742	0.460292
283104_at	SBF2-AS1	-0.217954	0.186664	0.428668	0.195674	7.96683e-05	0.00879659	-0.122522	0.190112	0.410408
283116_at	TRIM49B	-0.0185909	0.85689	0.93182	-0.0405093	0.00112125	0.0280402	-0.0109773	0.351277	0.579867
283130_at	SLC25A45	-0.0200919	0.604913	0.784132	-0.0307256	0.710182	0.855741	0.0963723	0.00423861	0.0472223
283131_at	NEAT1	-0.211516	7.7737e-05	0.0116927	-0.185294	0.0373417	0.181534	-0.086046	0.0631556	0.218465
283174_at	MIR4697HG	-0.0123698	0.847609	0.926295	-0.0943649	0.0933725	0.296615	-0.248951	8.95166e-06	0.00244343
283208_at	P4HA3	-0.139413	0.551667	0.747235	-0.0713071	0.00010113	0.00951048	-0.0855939	0.0101438	0.0777787
283219_at	KCTD21	0.100134	0.159273	0.393348	0.0589012	0.385014	0.632812	0.135833	0.00134738	0.0260662
283232_at	TMEM80	0.0268012	0.690968	0.839535	-0.100658	0.00323932	0.049701	-0.0232386	0.803649	0.902746
283267_at	LINC00294	-0.175474	3.90153e-05	0.0102656	-0.0934606	0.0716414	0.256515	-0.229818	0.00107899	0.0229267
283310_at	OTOGL	0.050519	0.00251945	0.0485215	-0.00674551	0.21907	0.469806	0.00741464	0.560637	0.749692
283352_at	LOC283352	-0.153809	0.001118	0.0331155	0.0306532	0.333705	0.5879	-0.038104	0.544891	0.738117
2833_at	CXCR3	-0.182473	0.169921	0.407037	0.151331	0.00272799	0.0454026	-0.0497866	0.259497	0.489854
283481_at	FGF14-AS2	0.0616319	0.100458	0.313717	0.0979456	8.88661e-05	0.00912002	0.0168367	0.240424	0.469154
283507_at	SUGT1P3	0.540229	0.110757	0.328519	0.0660446	0.00245506	0.0429731	0.0768953	0.161345	0.372891
283571_at	PROX2	0.101635	0.00226409	0.0463174	-0.0609266	0.134448	0.360767	0.0288809	0.204322	0.426708
2835_at	GPR12	-0.251284	0.0785316	0.276899	0.0251917	0.617723	0.79909	0.162561	0.000560912	0.0164373
283624_at	LINC00641	-0.268537	0.00107736	0.0327753	-0.230324	0.00657426	0.0725277	-0.0376881	0.33618	0.566905
283692_at	CPEB1-AS1	0.134802	0.00258699	0.0491429	0.0389902	0.351916	0.604105	0.0329138	0.238042	0.466292
283742_at	FAM98B	0.0643446	0.00223746	0.046074	0.0574002	0.664305	0.828179	0.158547	0.14431	0.349221
283807_at	FBXL22	0.0526892	0.648743	0.812703	0.0932798	0.0197285	0.130576	0.0709997	0.00129425	0.0254862
283848_at	CES4A	-0.305203	0.000183412	0.0160863	-0.0328776	0.612431	0.795514	0.0176866	0.3253	0.556754
283869_at	NPW	0.0458804	0.485357	0.699674	0.100911	0.000593948	0.0211474	-0.0633319	0.101686	0.28544
28395_at	IGHV4-34	-0.184516	0.000750625	0.0282049	-0.049009	0.762358	0.886795	-0.137948	0.0903276	0.266079
283971_at	CLEC18C	0.0503472	0.780759	0.891323	0.27823	0.187726	0.432316	-0.645363	0.00418844	0.0469051
283989_at	TSEN54	-0.0733507	0.214908	0.460081	-0.118309	6.72029e-05	0.00806859	-0.0351562	0.348838	0.577585
283991_at	UBALD2	0.399667	0.21573	0.461083	0.127821	7.51023e-05	0.0084432	-0.00868056	0.836958	0.920144
283999_at	TMEM235	0.0430049	0.480225	0.695887	-0.100188	0.000816108	0.0242762	-0.0054796	0.943854	0.974666
284029_at	LINC00324	0.197401	0.000148457	0.0145706	0.0278501	0.372043	0.621238	-0.0285916	0.616647	0.78979
284069_at	FAM171A2	-0.114601	0.000188696	0.0163755	0.0562428	0.159271	0.396812	0.161929	0.0588614	0.209591
284124_at	FLJ36000	-0.0293692	0.340603	0.585985	0.0239258	0.226044	0.478373	0.0423177	0.00114947	0.0237669
284131_at	ENDOV	-0.0439091	0.234388	0.481728	0.144441	0.00290899	0.0469279	-0.0300926	0.834498	0.919033
284232_at	ANKRD20A9P	-0.200675	0.161927	0.396294	0.0756113	0.354514	0.605892	0.06977	0.000199954	0.0100008
28423_at	IGHV3-49	0.111355	0.0899044	0.295692	-0.0233109	0.394235	0.640363	0.0239981	0.00448591	0.0486329
284252_at	KCTD1	0.110026	0.0355917	0.187655	0.058015	0.0922549	0.295065	0.0980903	0.00147449	0.0271118
284257_at	BOD1L2	-0.0768862	0.629704	0.800457	0.0785229	0.0135147	0.106758	0.0497504	0.00372459	0.0441612
284266_at	SIGLEC15	0.162037	0.0734024	0.267383	0.0337818	0.633947	0.80951	0.230686	0.00448713	0.0486329
284276_at	LINC00908	-0.168168	0.0079223	0.0885429	0.049443	0.288589	0.543797	-0.15247	0.00042729	0.0144799
284306_at	ZNF547	0.385182	4.43798e-05	0.0102888	0.120171	0.157603	0.395054	0.205747	0.010277	0.0783786
284312_at	ZSCAN1	0.0927915	0.4206	0.650675	-0.0196398	0.586992	0.779913	0.0627351	0.00173615	0.0294919
28432_at	IGHV3-35	0.00614873	0.971694	0.988207	-0.101309	0.00284517	0.0463315	-0.0484664	0.338484	0.568847
284338_at	PRR19	-0.244367	4.31437e-05	0.0102888	-0.0114294	0.457149	0.689473	-0.0380317	0.104614	0.289744
284339_at	TMEM145	-0.115497	0.0476823	0.21731	-0.0988137	0.000506367	0.0195951	0.00036169	0.993746	0.997658
284346_at	ZNF575	0.0230577	0.794478	0.897846	0.107133	0.000792757	0.0239405	-0.13963	0.0584883	0.208743
284355_at	TPRX1	0.0461787	0.670505	0.826741	-0.0199834	0.883646	0.94833	-0.163665	0.000139841	0.00827384
284383_at	OR2Z1	-0.030391	0.814096	0.907556	0.111907	0.000800801	0.0240725	-0.117296	0.105016	0.290468
284454_at	LOC284454	-0.037019	0.597555	0.778878	-0.0784867	0.00124592	0.0298021	0.0231481	0.818566	0.911518
284532_at	OR14A16	-0.116889	0.122513	0.345607	-0.0107964	0.67483	0.834455	0.0307436	0.00385623	0.0449099
284611_at	FAM102B	0.0499855	0.618859	0.793599	-0.219853	0.00127575	0.0302232	-0.151837	0.0782752	0.245901
284649_at	SMG7-AS1	0.107964	0.0873452	0.291382	-0.0497504	0.001363	0.0313592	0.0346318	0.209633	0.433048
28468_at	IGHV1-18	-0.0751863	0.181179	0.42127	0.0153537	0.556109	0.759663	0.0686668	0.00051603	0.0158453
284702_at	HNRNPU-AS1	-0.0661892	0.384662	0.621009	-0.0202546	0.744725	0.876942	0.202148	0.00262276	0.0362811
284716_at	RIMKLA	-0.101282	0.000439051	0.023866	-0.05523	0.127023	0.349888	0.0708731	0.141859	0.34581
[truncated: 2,815 more rows]
